# Supplementary material for: (1S,3aS,4S,7aS)-Ethyl 1-benzyl-2-(4-meth­oxy­benz­yl)-6,7-dimethyl-3-oxo-2,3,3a,4,5,7a-hexa­hydro-1H-isoindole-4-carboxyl­ate dichloro­methane monosolvate
Source: Acta Crystallogr Sect E Struct Rep Online. 2013 Jan 31;69(Pt 2):o316. doi: 10.1107/S1600536813002560 (PMC3569834; doi:10.1107/S1600536813002560)
Supplement: Supplementary file 1 [file e-69-0o316-sup1.cif]

##############################################################################
#                                                                            #
# This CIF contains the data in a paper accepted for publication in          #
# Acta Crystallographica Section E. It conforms to the requirements of       #
# Notes for Authors for Acta Crystallographica Section E, and has been       #
# peer reviewed under the auspices of the IUCr Commission on Journals.       #
#                                                                            #
# Full details of the Crystallographic Information File format               #
# are given in the paper "The Crystallographic Information File (CIF):       #
# a New Standard Archive File for Crystallography" by S. R. Hall, F. H.      #
# Allen and I. D. Brown [Acta Cryst. (1991), A47, 655-685].                  #
#                                                                            #
# The current version of the core CIF dictionary is obtainable from          #
# ftp://ftp.iucr.org/pub/cif_core.dic.                                       #
#                                                                            #
# Software is freely available for graphical display of the structure(s)     #
# in this CIF. For information consult the CIF software page                 #
# http://www.iucr.org/resources/cif/software.                                #
#                                                                            #
# This file may be used for bona fide research purposes within the           #
# scientific community so long as proper attribution is given to the journal # 
# article from which it was obtained.                                        #
#                                                                            #
##############################################################################
data_I
_audit_creation_method     SHELXL-97
_chemical_name_systematic
;\
(1<i>S</i>,3a<i>S</i>,4<i>S</i>,7a<i>S</i>)-Ethyl 1-benzyl-2-(4-methoxybenzyl)-\
6,7-dimethyl-3-oxo-2,3,3a,4,5,7a-hexahydro-1<i>H</i>-isoindole-4-carboxylate
dichloromethane monosolvate
;
_chemical_name_common     ?
_chemical_formula_moiety     'C28 H33 N O4, C H2 Cl2'
_chemical_formula_sum     'C29 H35 Cl2 N O4'
_chemical_formula_iupac     'C28 H33 N O4, C H2 Cl2'
_chemical_formula_weight     532.48
_chemical_melting_point     ?
_symmetry_cell_setting     monoclinic
_symmetry_space_group_name_H-M     'P 21'
_symmetry_space_group_name_Hall     'P 2yb'
loop_
    _symmetry_equiv_pos_as_xyz
    'x, y, z'
    '-x, y+1/2, -z'
_cell_length_a     9.6864(5)
_cell_length_b     15.5706(8)
_cell_length_c     9.7460(6)
_cell_angle_alpha     90.00
_cell_angle_beta     109.221(7)
_cell_angle_gamma     90.00
_cell_volume     1387.99(14)
_cell_formula_units_Z     2
_cell_measurement_reflns_used     2239
_cell_measurement_theta_min     2.8794
_cell_measurement_theta_max     29.0882
_cell_measurement_temperature     293(2)
_exptl_crystal_description     block
_exptl_crystal_colour     colourless
_exptl_crystal_size_max     0.32
_exptl_crystal_size_mid     0.26
_exptl_crystal_size_min     0.23
_exptl_crystal_density_diffrn     1.274
_exptl_crystal_density_meas     ?
_exptl_crystal_density_method     'not measured'
_exptl_crystal_F_000     564
_exptl_absorpt_coefficient_mu     0.268
_exptl_absorpt_correction_type     multi-scan
_exptl_absorpt_process_details
;
(CrysAlis PRO; Oxford Diffraction, 2011)
;
_exptl_absorpt_correction_T_min     0.9191
_exptl_absorpt_correction_T_max     0.9409
_exptl_special_details
;
;
_diffrn_ambient_temperature     293(2)
_diffrn_radiation_type     MoK\a
_diffrn_radiation_wavelength     0.71073
_diffrn_radiation_source     'fine-focus sealed tube'
_diffrn_radiation_monochromator     graphite
_diffrn_measurement_device_type
                             'Oxford Diffraction Xcalibur (Atlas, Gemini ultra)'
_diffrn_measurement_method     '\w scans'
_diffrn_detector_area_resol_mean     10.3592
_diffrn_reflns_number     6260
_diffrn_reflns_av_R_equivalents     0.0242
_diffrn_reflns_av_sigmaI/netI     0.0354
_diffrn_reflns_theta_min     2.89
_diffrn_reflns_theta_max     25.35
_diffrn_reflns_theta_full     25.35
_diffrn_measured_fraction_theta_max     0.997
_diffrn_measured_fraction_theta_full     0.997
_diffrn_reflns_limit_h_min     -11
_diffrn_reflns_limit_h_max     11
_diffrn_reflns_limit_k_min     -18
_diffrn_reflns_limit_k_max     14
_diffrn_reflns_limit_l_min     -11
_diffrn_reflns_limit_l_max     11
_diffrn_standards_number     ?
_diffrn_standards_interval_count     ?
_diffrn_standards_interval_time     ?
_diffrn_standards_decay_%     ?
_refine_special_details
;
 Refinement of F^2^ against ALL reflections.  The weighted R-factor wR and
 goodness of fit S are based on F^2^, conventional R-factors R are based
 on F, with F set to zero for negative F^2^. The threshold expression of
 F^2^ > 2sigma(F^2^) is used only for calculating R-factors(gt) etc. and is
 not relevant to the choice of reflections for refinement.  R-factors based
 on F^2^ are statistically about twice as large as those based on F, and R-
 factors based on ALL data will be even larger.
;
_reflns_number_total     3844
_reflns_number_gt     2990
_reflns_threshold_expression     I>2sigma(I)
_refine_ls_structure_factor_coef     Fsqd
_refine_ls_matrix_type     full
_refine_ls_R_factor_all     0.0659
_refine_ls_R_factor_gt     0.0476
_refine_ls_wR_factor_gt     0.1088
_refine_ls_wR_factor_ref     0.1270
_refine_ls_goodness_of_fit_ref     1.066
_refine_ls_restrained_S_all     1.066
_refine_ls_number_reflns     3844
_refine_ls_number_parameters     330
_refine_ls_number_restraints     1
_refine_ls_hydrogen_treatment     constr
_refine_ls_weighting_scheme     calc
_refine_ls_weighting_details
         'calc w=1/[\s^2^(Fo^2^)+(0.0493P)^2^+0.5082P] where P=(Fo^2^+2Fc^2^)/3'
_atom_sites_solution_hydrogens     geom
_atom_sites_solution_primary     direct
_atom_sites_solution_secondary     difmap
_refine_ls_shift/su_max     0.000
_refine_ls_shift/su_mean     0.000
_refine_diff_density_max     0.259
_refine_diff_density_min     -0.219
_refine_ls_extinction_method     'SHELXL97 (Sheldrick, 2008)'
_refine_ls_extinction_coef     0.0155(19)
_refine_ls_extinction_expression
                                  'Fc^*^=kFc[1+0.001xFc^2^\l^3^/sin(2\q)]^-1/4^'
_refine_ls_abs_structure_details     'Flack (1983), 1789 Friedel pairs'
_refine_ls_abs_structure_Flack     -0.05(11)
loop_
    _atom_type_symbol
    _atom_type_description
    _atom_type_scat_dispersion_real
    _atom_type_scat_dispersion_imag
    _atom_type_scat_source
    'C' 'C' 0.0033 0.0016
                         'International Tables Vol C Tables 4.2.6.8 and 6.1.1.4'
    'H' 'H' 0.0000 0.0000
                         'International Tables Vol C Tables 4.2.6.8 and 6.1.1.4'
    'Cl' 'Cl' 0.1484 0.1585
                         'International Tables Vol C Tables 4.2.6.8 and 6.1.1.4'
    'N' 'N' 0.0061 0.0033
                         'International Tables Vol C Tables 4.2.6.8 and 6.1.1.4'
    'O' 'O' 0.0106 0.0060
                         'International Tables Vol C Tables 4.2.6.8 and 6.1.1.4'
_computing_data_collection     'CrysAlis PRO (Oxford Diffraction, 2011)'
_computing_cell_refinement     'CrysAlis PRO (Oxford Diffraction, 2011)'
_computing_data_reduction     'CrysAlis PRO (Oxford Diffraction, 2011)'
_computing_structure_solution     'SHELXS97 (Sheldrick, 2008)'
_computing_structure_refinement     'SHELXL97 (Sheldrick, 2008)'
_computing_molecular_graphics     'OLEX2 (Dolomanov <i>et al.</i>, 2009)'
_computing_publication_material     'OLEX2 (Dolomanov <i>et al.</i>, 2009)'
loop_
    _atom_site_type_symbol
    _atom_site_label
    _atom_site_fract_x
    _atom_site_fract_y
    _atom_site_fract_z
    _atom_site_U_iso_or_equiv
    _atom_site_adp_type
    _atom_site_calc_flag
    _atom_site_refinement_flags
    _atom_site_occupancy
    _atom_site_symmetry_multiplicity
    _atom_site_disorder_assembly
    _atom_site_disorder_group
    Cl Cl1 0.9553(2) 0.0250(2) 1.0097(3) 0.1866(12) Uani d . 1 1 . .
    Cl Cl2 0.65374(18) 0.04546(13) 0.85047(17) 0.1164(6) Uani d . 1 1 . .
    O O1 1.3771(3) -0.2369(2) 0.9604(3) 0.0767(10) Uani d . 1 1 . .
    O O2 0.8238(3) -0.02886(19) 0.3287(3) 0.0632(8) Uani d . 1 1 . .
    O O3 0.5215(3) 0.0189(2) 0.4345(4) 0.0860(11) Uani d . 1 1 . .
    O O4 0.5046(3) 0.0707(2) 0.2171(3) 0.0750(9) Uani d . 1 1 . .
    N N1 1.0380(3) 0.0314(2) 0.4734(3) 0.0468(7) Uani d . 1 1 . .
    C C1 1.5287(6) -0.2472(4) 1.0238(6) 0.0980(19) Uani d . 1 1 . .
    H H1A 1.5670 -0.2747 0.9558 0.147 Uiso calc R 1 1 . .
    H H1C 1.5490 -0.2820 1.1095 0.147 Uiso calc R 1 1 . .
    H H1B 1.5738 -0.1920 1.0495 0.147 Uiso calc R 1 1 . .
    C C2 1.3277(4) -0.1863(3) 0.8388(4) 0.0495(9) Uani d . 1 1 . .
    C C3 1.1780(4) -0.1758(3) 0.7830(4) 0.0560(10) Uani d . 1 1 . .
    H H3 1.1186 -0.2016 0.8291 0.067 Uiso calc R 1 1 . .
    C C4 1.1162(4) -0.1279(3) 0.6604(4) 0.0528(10) Uani d . 1 1 . .
    H H4 1.0151 -0.1221 0.6234 0.063 Uiso calc R 1 1 . .
    C C5 1.2028(4) -0.0879(2) 0.5907(4) 0.0446(9) Uani d . 1 1 . .
    C C6 1.3511(4) -0.0988(3) 0.6482(4) 0.0497(10) Uani d . 1 1 . .
    H H6 1.4107 -0.0726 0.6028 0.060 Uiso calc R 1 1 . .
    C C7 1.4150(4) -0.1476(3) 0.7712(4) 0.0540(10) Uani d . 1 1 . .
    H H7 1.5160 -0.1540 0.8077 0.065 Uiso calc R 1 1 . .
    C C8 1.1352(4) -0.0356(3) 0.4546(4) 0.0524(10) Uani d . 1 1 . .
    H H8B 1.2124 -0.0094 0.4261 0.063 Uiso calc R 1 1 . .
    H H8A 1.0805 -0.0736 0.3768 0.063 Uiso calc R 1 1 . .
    C C9 1.0877(4) 0.0985(2) 0.5848(4) 0.0464(9) Uani d . 1 1 . .
    H H9 1.1032 0.0723 0.6801 0.056 Uiso calc R 1 1 . .
    C C10 1.2300(4) 0.1407(3) 0.5864(5) 0.0587(11) Uani d . 1 1 . .
    H H10B 1.2683 0.1730 0.6761 0.070 Uiso calc R 1 1 . .
    H H10A 1.2998 0.0956 0.5888 0.070 Uiso calc R 1 1 . .
    C C11 1.2230(4) 0.2007(3) 0.4609(5) 0.0541(10) Uani d . 1 1 . .
    C C12 1.1740(4) 0.1739(3) 0.3175(5) 0.0594(11) Uani d . 1 1 . .
    H H12 1.1423 0.1176 0.2952 0.071 Uiso calc R 1 1 . .
    C C13 1.1717(5) 0.2301(4) 0.2072(6) 0.0779(15) Uani d . 1 1 . .
    H H13 1.1389 0.2109 0.1116 0.093 Uiso calc R 1 1 . .
    C C14 1.2158(5) 0.3122(4) 0.2352(8) 0.0866(17) Uani d . 1 1 . .
    H H14 1.2121 0.3493 0.1594 0.104 Uiso calc R 1 1 . .
    C C15 1.2661(5) 0.3406(3) 0.3754(8) 0.0840(17) Uani d . 1 1 . .
    H H15 1.2977 0.3971 0.3952 0.101 Uiso calc R 1 1 . .
    C C16 1.2701(4) 0.2854(3) 0.4887(6) 0.0705(13) Uani d . 1 1 . .
    H H16 1.3046 0.3053 0.5839 0.085 Uiso calc R 1 1 . .
    C C17 0.9501(4) 0.1545(2) 0.5469(4) 0.0426(9) Uani d . 1 1 . .
    H H17 0.9475 0.1889 0.4620 0.051 Uiso calc R 1 1 . .
    C C18 0.8293(4) 0.0886(2) 0.4960(4) 0.0455(9) Uani d . 1 1 . .
    H H18 0.8208 0.0606 0.5829 0.055 Uiso calc R 1 1 . .
    C C19 0.8895(4) 0.0240(3) 0.4187(4) 0.0470(9) Uani d . 1 1 . .
    C C20 0.6846(4) 0.1320(3) 0.4198(4) 0.0515(10) Uani d . 1 1 . .
    H H20 0.6935 0.1668 0.3394 0.062 Uiso calc R 1 1 . .
    C C21 0.6515(5) 0.1908(3) 0.5308(5) 0.0699(13) Uani d . 1 1 . .
    H H21B 0.5880 0.2367 0.4785 0.084 Uiso calc R 1 1 . .
    H H21A 0.5975 0.1580 0.5809 0.084 Uiso calc R 1 1 . .
    C C22 0.7822(5) 0.2308(3) 0.6435(5) 0.0604(11) Uani d . 1 1 . .
    C C23 0.9207(5) 0.2151(3) 0.6560(4) 0.0556(10) Uani d . 1 1 . .
    C C24 1.0504(6) 0.2564(3) 0.7643(5) 0.0743(13) Uani d . 1 1 . .
    H H24B 1.1009 0.2909 0.7143 0.111 Uiso calc R 1 1 . .
    H H24C 1.1150 0.2129 0.8197 0.111 Uiso calc R 1 1 . .
    H H24A 1.0185 0.2921 0.8284 0.111 Uiso calc R 1 1 . .
    C C25 0.7356(6) 0.2921(3) 0.7405(6) 0.0922(18) Uani d . 1 1 . .
    H H25B 0.6867 0.3406 0.6845 0.138 Uiso calc R 1 1 . .
    H H25C 0.8202 0.3114 0.8176 0.138 Uiso calc R 1 1 . .
    H H25A 0.6704 0.2632 0.7809 0.138 Uiso calc R 1 1 . .
    C C26 0.5632(4) 0.0670(3) 0.3608(5) 0.0645(12) Uani d . 1 1 . .
    C C27 0.3958(7) 0.0046(4) 0.1472(7) 0.105(2) Uani d . 1 1 . .
    H H27B 0.4442 -0.0502 0.1491 0.126 Uiso calc R 1 1 . .
    H H27A 0.3269 -0.0017 0.1997 0.126 Uiso calc R 1 1 . .
    C C28 0.3196(7) 0.0291(5) -0.0004(7) 0.116(2) Uani d . 1 1 . .
    H H28C 0.3869 0.0304 -0.0539 0.173 Uiso calc R 1 1 . .
    H H28B 0.2774 0.0850 -0.0020 0.173 Uiso calc R 1 1 . .
    H H28A 0.2436 -0.0118 -0.0439 0.173 Uiso calc R 1 1 . .
    C C29 0.7904(7) 0.0628(5) 1.0126(7) 0.124(2) Uani d . 1 1 . .
    H H29A 0.7983 0.1239 1.0332 0.149 Uiso calc R 1 1 . .
    H H29B 0.7654 0.0346 1.0900 0.149 Uiso calc R 1 1 . .
loop_
    _atom_site_aniso_label
    _atom_site_aniso_U_11
    _atom_site_aniso_U_22
    _atom_site_aniso_U_33
    _atom_site_aniso_U_12
    _atom_site_aniso_U_13
    _atom_site_aniso_U_23
    Cl1 0.0957(13) 0.250(3) 0.191(2) -0.0212(17) 0.0151(13) -0.069(2)
    Cl2 0.1087(11) 0.1250(14) 0.1006(11) -0.0138(10) 0.0143(9) -0.0090(10)
    O1 0.064(2) 0.099(3) 0.069(2) 0.0249(18) 0.0239(16) 0.0291(19)
    O2 0.0567(17) 0.0626(19) 0.0627(18) -0.0058(15) 0.0091(14) -0.0102(16)
    O3 0.0700(19) 0.094(3) 0.096(2) -0.0166(19) 0.0301(18) 0.034(2)
    O4 0.0652(18) 0.080(2) 0.072(2) -0.0154(17) 0.0118(16) 0.0209(17)
    N1 0.0445(17) 0.0443(19) 0.0474(17) 0.0077(15) 0.0093(13) -0.0010(15)
    C1 0.079(4) 0.128(5) 0.079(4) 0.039(3) 0.016(3) 0.029(3)
    C2 0.051(2) 0.048(2) 0.050(2) 0.0079(19) 0.0177(18) 0.0022(19)
    C3 0.046(2) 0.056(3) 0.072(3) -0.006(2) 0.027(2) 0.002(2)
    C4 0.0315(18) 0.053(3) 0.073(3) -0.0017(18) 0.0157(19) 0.001(2)
    C5 0.047(2) 0.039(2) 0.047(2) 0.0029(17) 0.0149(17) -0.0075(17)
    C6 0.0374(19) 0.054(2) 0.062(2) -0.0011(18) 0.0232(18) 0.000(2)
    C7 0.0333(18) 0.063(3) 0.066(3) 0.0107(19) 0.0173(18) 0.001(2)
    C8 0.053(2) 0.050(2) 0.053(2) 0.009(2) 0.0160(19) -0.0016(19)
    C9 0.046(2) 0.049(2) 0.038(2) 0.0094(18) 0.0060(16) -0.0004(17)
    C10 0.043(2) 0.062(3) 0.058(3) 0.005(2) -0.0011(18) -0.011(2)
    C11 0.0334(19) 0.054(3) 0.077(3) 0.0040(18) 0.0197(19) -0.007(2)
    C12 0.055(2) 0.059(3) 0.067(3) -0.002(2) 0.025(2) -0.006(2)
    C13 0.072(3) 0.082(4) 0.093(4) 0.009(3) 0.045(3) 0.028(3)
    C14 0.064(3) 0.085(4) 0.134(5) 0.019(3) 0.064(3) 0.038(4)
    C15 0.059(3) 0.054(3) 0.155(6) -0.003(2) 0.057(3) 0.007(4)
    C16 0.048(3) 0.057(3) 0.112(4) -0.002(2) 0.033(3) -0.015(3)
    C17 0.048(2) 0.047(2) 0.0358(19) 0.0074(17) 0.0182(16) 0.0057(16)
    C18 0.045(2) 0.052(2) 0.0399(19) 0.0053(18) 0.0133(16) 0.0107(17)
    C19 0.048(2) 0.048(2) 0.0408(19) 0.003(2) 0.0095(17) 0.0096(19)
    C20 0.043(2) 0.057(3) 0.057(2) 0.0073(19) 0.0209(19) 0.021(2)
    C21 0.063(3) 0.069(3) 0.092(3) 0.015(2) 0.044(3) 0.021(3)
    C22 0.081(3) 0.051(3) 0.067(3) 0.018(2) 0.048(2) 0.008(2)
    C23 0.082(3) 0.044(2) 0.043(2) 0.009(2) 0.023(2) 0.0101(19)
    C24 0.100(4) 0.064(3) 0.058(3) 0.013(3) 0.023(3) -0.017(2)
    C25 0.124(4) 0.080(4) 0.107(4) 0.017(3) 0.084(4) 0.002(3)
    C26 0.043(2) 0.067(3) 0.084(3) 0.004(2) 0.023(2) 0.029(3)
    C27 0.102(4) 0.099(4) 0.099(4) -0.044(4) 0.013(3) 0.021(3)
    C28 0.104(4) 0.119(5) 0.110(5) -0.030(4) 0.015(4) -0.032(4)
    C29 0.132(5) 0.144(6) 0.085(4) 0.014(5) 0.020(4) -0.033(4)
_geom_special_details
;
 All esds (except the esd in the dihedral angle between two l.s. planes)
 are estimated using the full covariance matrix.  The cell esds are taken
 into account individually in the estimation of esds in distances, angles
 and torsion angles; correlations between esds in cell parameters are only
 used when they are defined by crystal symmetry.  An approximate (isotropic)
 treatment of cell esds is used for estimating esds involving l.s. planes.
;
loop_
    _geom_bond_atom_site_label_1
    _geom_bond_atom_site_label_2
    _geom_bond_site_symmetry_2
    _geom_bond_distance
    _geom_bond_publ_flag
    Cl1 C29 . 1.712(7) ?
    Cl2 C29 . 1.716(6) ?
    O1 C2 . 1.372(5) ?
    O1 C1 . 1.402(6) ?
    O2 C19 . 1.218(4) ?
    O3 C26 . 1.197(5) ?
    O4 C26 . 1.328(5) ?
    O4 C27 . 1.470(6) ?
    N1 C19 . 1.364(4) ?
    N1 C8 . 1.456(5) ?
    N1 C9 . 1.470(5) ?
    C1 H1A . 0.9600 ?
    C1 H1C . 0.9600 ?
    C1 H1B . 0.9600 ?
    C2 C7 . 1.371(5) ?
    C2 C3 . 1.381(5) ?
    C3 C4 . 1.368(5) ?
    C3 H3 . 0.9300 ?
    C4 C5 . 1.389(5) ?
    C4 H4 . 0.9300 ?
    C5 C6 . 1.369(5) ?
    C5 C8 . 1.509(5) ?
    C6 C7 . 1.382(5) ?
    C6 H6 . 0.9300 ?
    C7 H7 . 0.9300 ?
    C8 H8B . 0.9700 ?
    C8 H8A . 0.9700 ?
    C9 C10 . 1.522(5) ?
    C9 C17 . 1.532(5) ?
    C9 H9 . 0.9800 ?
    C10 C11 . 1.522(6) ?
    C10 H10B . 0.9700 ?
    C10 H10A . 0.9700 ?
    C11 C12 . 1.385(6) ?
    C11 C16 . 1.394(6) ?
    C12 C13 . 1.380(6) ?
    C12 H12 . 0.9300 ?
    C13 C14 . 1.347(8) ?
    C13 H13 . 0.9300 ?
    C14 C15 . 1.364(7) ?
    C14 H14 . 0.9300 ?
    C15 C16 . 1.389(7) ?
    C15 H15 . 0.9300 ?
    C16 H16 . 0.9300 ?
    C17 C18 . 1.511(5) ?
    C17 C23 . 1.517(5) ?
    C17 H17 . 0.9800 ?
    C18 C19 . 1.486(5) ?
    C18 C20 . 1.512(5) ?
    C18 H18 . 0.9800 ?
    C20 C26 . 1.513(6) ?
    C20 C21 . 1.531(6) ?
    C20 H20 . 0.9800 ?
    C21 C22 . 1.510(7) ?
    C21 H21B . 0.9700 ?
    C21 H21A . 0.9700 ?
    C22 C23 . 1.329(6) ?
    C22 C25 . 1.513(6) ?
    C23 C24 . 1.495(6) ?
    C24 H24B . 0.9600 ?
    C24 H24C . 0.9600 ?
    C24 H24A . 0.9600 ?
    C25 H25B . 0.9600 ?
    C25 H25C . 0.9600 ?
    C25 H25A . 0.9600 ?
    C27 C28 . 1.435(8) ?
    C27 H27B . 0.9700 ?
    C27 H27A . 0.9700 ?
    C28 H28C . 0.9600 ?
    C28 H28B . 0.9600 ?
    C28 H28A . 0.9600 ?
    C29 H29A . 0.9700 ?
    C29 H29B . 0.9700 ?
loop_
    _geom_angle_atom_site_label_1
    _geom_angle_atom_site_label_2
    _geom_angle_atom_site_label_3
    _geom_angle_site_symmetry_1
    _geom_angle_site_symmetry_3
    _geom_angle
    _geom_angle_publ_flag
    C2 O1 C1 . . 117.6(4) ?
    C26 O4 C27 . . 116.8(4) ?
    C19 N1 C8 . . 122.2(3) ?
    C19 N1 C9 . . 113.3(3) ?
    C8 N1 C9 . . 122.3(3) ?
    O1 C1 H1A . . 109.5 ?
    O1 C1 H1C . . 109.5 ?
    H1A C1 H1C . . 109.5 ?
    O1 C1 H1B . . 109.5 ?
    H1A C1 H1B . . 109.5 ?
    H1C C1 H1B . . 109.5 ?
    C7 C2 O1 . . 125.0(3) ?
    C7 C2 C3 . . 119.5(3) ?
    O1 C2 C3 . . 115.5(3) ?
    C4 C3 C2 . . 120.6(4) ?
    C4 C3 H3 . . 119.7 ?
    C2 C3 H3 . . 119.7 ?
    C3 C4 C5 . . 120.7(3) ?
    C3 C4 H4 . . 119.6 ?
    C5 C4 H4 . . 119.6 ?
    C6 C5 C4 . . 117.7(3) ?
    C6 C5 C8 . . 121.3(3) ?
    C4 C5 C8 . . 120.9(3) ?
    C5 C6 C7 . . 122.2(3) ?
    C5 C6 H6 . . 118.9 ?
    C7 C6 H6 . . 118.9 ?
    C2 C7 C6 . . 119.2(3) ?
    C2 C7 H7 . . 120.4 ?
    C6 C7 H7 . . 120.4 ?
    N1 C8 C5 . . 112.8(3) ?
    N1 C8 H8B . . 109.0 ?
    C5 C8 H8B . . 109.0 ?
    N1 C8 H8A . . 109.0 ?
    C5 C8 H8A . . 109.0 ?
    H8B C8 H8A . . 107.8 ?
    N1 C9 C10 . . 113.0(3) ?
    N1 C9 C17 . . 100.3(3) ?
    C10 C9 C17 . . 118.0(3) ?
    N1 C9 H9 . . 108.3 ?
    C10 C9 H9 . . 108.3 ?
    C17 C9 H9 . . 108.3 ?
    C11 C10 C9 . . 117.1(3) ?
    C11 C10 H10B . . 108.0 ?
    C9 C10 H10B . . 108.0 ?
    C11 C10 H10A . . 108.0 ?
    C9 C10 H10A . . 108.0 ?
    H10B C10 H10A . . 107.3 ?
    C12 C11 C16 . . 117.6(4) ?
    C12 C11 C10 . . 122.4(4) ?
    C16 C11 C10 . . 120.0(4) ?
    C13 C12 C11 . . 120.5(5) ?
    C13 C12 H12 . . 119.8 ?
    C11 C12 H12 . . 119.8 ?
    C14 C13 C12 . . 121.4(6) ?
    C14 C13 H13 . . 119.3 ?
    C12 C13 H13 . . 119.3 ?
    C13 C14 C15 . . 119.7(5) ?
    C13 C14 H14 . . 120.1 ?
    C15 C14 H14 . . 120.1 ?
    C14 C15 C16 . . 120.2(5) ?
    C14 C15 H15 . . 119.9 ?
    C16 C15 H15 . . 119.9 ?
    C15 C16 C11 . . 120.6(5) ?
    C15 C16 H16 . . 119.7 ?
    C11 C16 H16 . . 119.7 ?
    C18 C17 C23 . . 110.4(3) ?
    C18 C17 C9 . . 102.2(3) ?
    C23 C17 C9 . . 122.3(3) ?
    C18 C17 H17 . . 107.0 ?
    C23 C17 H17 . . 107.0 ?
    C9 C17 H17 . . 107.0 ?
    C19 C18 C17 . . 103.6(3) ?
    C19 C18 C20 . . 120.5(3) ?
    C17 C18 C20 . . 110.6(3) ?
    C19 C18 H18 . . 107.1 ?
    C17 C18 H18 . . 107.1 ?
    C20 C18 H18 . . 107.1 ?
    O2 C19 N1 . . 124.8(4) ?
    O2 C19 C18 . . 128.6(3) ?
    N1 C19 C18 . . 106.5(3) ?
    C18 C20 C26 . . 111.6(3) ?
    C18 C20 C21 . . 107.2(3) ?
    C26 C20 C21 . . 110.6(3) ?
    C18 C20 H20 . . 109.1 ?
    C26 C20 H20 . . 109.1 ?
    C21 C20 H20 . . 109.1 ?
    C22 C21 C20 . . 116.1(3) ?
    C22 C21 H21B . . 108.3 ?
    C20 C21 H21B . . 108.3 ?
    C22 C21 H21A . . 108.3 ?
    C20 C21 H21A . . 108.3 ?
    H21B C21 H21A . . 107.4 ?
    C23 C22 C21 . . 124.7(4) ?
    C23 C22 C25 . . 124.0(5) ?
    C21 C22 C25 . . 111.3(4) ?
    C22 C23 C24 . . 125.0(4) ?
    C22 C23 C17 . . 117.8(4) ?
    C24 C23 C17 . . 117.1(4) ?
    C23 C24 H24B . . 109.5 ?
    C23 C24 H24C . . 109.5 ?
    H24B C24 H24C . . 109.5 ?
    C23 C24 H24A . . 109.5 ?
    H24B C24 H24A . . 109.5 ?
    H24C C24 H24A . . 109.5 ?
    C22 C25 H25B . . 109.5 ?
    C22 C25 H25C . . 109.5 ?
    H25B C25 H25C . . 109.5 ?
    C22 C25 H25A . . 109.5 ?
    H25B C25 H25A . . 109.5 ?
    H25C C25 H25A . . 109.5 ?
    O3 C26 O4 . . 123.2(4) ?
    O3 C26 C20 . . 124.3(4) ?
    O4 C26 C20 . . 112.4(4) ?
    C28 C27 O4 . . 109.4(5) ?
    C28 C27 H27B . . 109.8 ?
    O4 C27 H27B . . 109.8 ?
    C28 C27 H27A . . 109.8 ?
    O4 C27 H27A . . 109.8 ?
    H27B C27 H27A . . 108.2 ?
    C27 C28 H28C . . 109.5 ?
    C27 C28 H28B . . 109.5 ?
    H28C C28 H28B . . 109.5 ?
    C27 C28 H28A . . 109.5 ?
    H28C C28 H28A . . 109.5 ?
    H28B C28 H28A . . 109.5 ?
    Cl1 C29 Cl2 . . 111.8(4) ?
    Cl1 C29 H29A . . 109.3 ?
    Cl2 C29 H29A . . 109.3 ?
    Cl1 C29 H29B . . 109.3 ?
    Cl2 C29 H29B . . 109.3 ?
    H29A C29 H29B . . 107.9 ?
loop_
    _geom_hbond_atom_site_label_D
    _geom_hbond_atom_site_label_H
    _geom_hbond_atom_site_label_A
    _geom_hbond_site_symmetry_A
    _geom_hbond_distance_DH
    _geom_hbond_distance_HA
    _geom_hbond_distance_DA
    _geom_hbond_angle_DHA
    C29 H29B O2 1_556 0.97 2.42 3.313(7) 153
    C6 H6 O3 1_655 0.93 2.65 3.562(5) 166
data_global
_journal_date_recd_electronic     2012-12-29
_journal_date_accepted     2013-01-25
_journal_name_full     'Acta Crystallographica, Section E'
_journal_year     2013
_journal_volume     69
_journal_issue      2
_journal_page_first     o316
_journal_page_last     o316
_journal_paper_category     QO
_journal_paper_doi     10.1107/S1600536813002560
_journal_coeditor_code     CV5380
_publ_contact_author_name     'Jin-Long Wu'
_publ_contact_author_address
;
Laboratory of Asymmetric Catalysis and Synthesis
Department of Chemistry
Zhejiang University
Hangzhou, Zhejiang 310027
People's Republic of China
;
_publ_contact_author_email     'wyz@zju.edu.cn'
_publ_contact_author_fax     '+86-571-87953128'
_publ_contact_author_phone     '+86-571-87953128'
_publ_section_title
;\
(1<i>S</i>,3a<i>S</i>,4<i>S</i>,7a<i>S</i>)-Ethyl
1-benzyl-2-(4-methoxybenzyl)-6,7-dimethyl-3-oxo-2,3,3a,4,5,7a-hexahydro-\
1<i>H</i>-isoindole-4-carboxylate dichloromethane monosolvate
;
loop_
    _publ_author_name
    _publ_author_address
    'Lin, Benguo'
;
Laboratory of Asymmetric Catalysis and Synthesis
Department of Chemistry
Zhejiang University
Hangzhou, Zhejiang 310027
People's Republic of China
;
    'Wu, Jin-Long'
;
Laboratory of Asymmetric Catalysis and Synthesis
Department of Chemistry
Zhejiang University
Hangzhou, Zhejiang 310027
People's Republic of China
;
