# Supplementary material for: (1S,3aS,4S,7aS)-Ethyl 1-benzyl-2-(4-meth­oxy­benz­yl)-6,7-dimethyl-3-oxo-2,3,3a,4,5,7a-hexa­hydro-1H-isoindole-4-carboxyl­ate dichloro­methane monosolvate
Source: Acta Crystallogr Sect E Struct Rep Online. 2013 Jan 31;69(Pt 2):o316. doi: 10.1107/S1600536813002560 (PMC3569834; doi:10.1107/S1600536813002560)
Supplement: Supplementary file 2 [file e-69-0o316-Isup2.hkl]

# 
# h,k,l, Fc-squared, Fo-squared, sigma(Fo-squared) and status flag 
# 
data_I
_shelx_title ' 111025_lbg111022 in P21' 
_shelx_refln_list_code          4 
_shelx_F_calc_maximum      150.95 
_exptl_crystal_F_000       564.00 
_reflns_d_resolution_high  0.8300 
 
loop_ 
 _symmetry_equiv_pos_as_xyz 
 'x, y, z' 
 '-x, y+1/2, -z' 
 
_cell_length_a     9.6864 
_cell_length_b    15.5706 
_cell_length_c     9.7460 
_cell_angle_alpha  90.000 
_cell_angle_beta  109.221 
_cell_angle_gamma  90.000 
 
_shelx_F_squared_multiplier     1.000 
 
loop_ 
 _refln_index_h 
 _refln_index_k 
 _refln_index_l 
 _refln_F_squared_calc 
 _refln_F_squared_meas 
 _refln_F_squared_sigma 
 _refln_observed_status 
   0 -18   0       25.38       38.18      6.50 o 
   1 -18   0       21.54       19.35      3.42 o 
   2 -18   0        5.46       -0.66      2.63 o 
   3 -18   0        3.74        7.09      4.64 o 
   1 -17   0        1.95        2.75      2.10 o 
   2 -17   0        6.80        2.33      2.08 o 
   3 -17   0        1.35       -0.84      3.99 o 
   4 -17   0        1.36       -1.27      4.07 o 
   0 -16   0       61.13       57.67      7.09 o 
   1 -16   0       47.53       54.75      4.90 o 
   2 -16   0        3.81        5.35      3.08 o 
   3 -16   0        1.21       -1.49      1.49 o 
   4 -16   0        0.28        3.37      3.08 o 
   5 -16   0        3.18       -3.40      4.60 o 
   1 -15   0        1.47       -0.24      3.71 o 
   2 -15   0       39.76       41.45      4.21 o 
   3 -15   0       29.89       24.11      2.47 o 
   4 -15   0       10.67       10.90      2.04 o 
   5 -15   0       26.67       32.40      6.92 o 
   6 -15   0        1.20        1.08      3.92 o 
   0 -14   0       14.44       14.29      3.67 o 
   1 -14   0       97.09      101.66      6.00 o 
   2 -14   0       31.13       25.14      3.28 o 
   3 -14   0       17.64       15.57      2.01 o 
   4 -14   0       43.52       45.48      2.76 o 
   5 -14   0       12.38       14.57      2.40 o 
   6 -14   0       64.62       65.15      9.10 o 
   7 -14   0        4.93        1.01      4.07 o 
   1 -13   0        3.58        3.16      1.92 o 
   2 -13   0       54.46       62.38      4.64 o 
   3 -13   0       42.18       37.13      2.72 o 
   4 -13   0       43.83       39.29      3.37 o 
   5 -13   0       53.88       58.27      4.06 o 
   6 -13   0       11.81       22.57      5.84 o 
   7 -13   0        2.98       -4.61      4.61 o 
   0 -12   0       22.99       10.00      2.97 o 
   1 -12   0       23.68       22.54      2.93 o 
   2 -12   0      106.57      114.18      5.72 o 
   3 -12   0       69.60       78.71      3.57 o 
   4 -12   0       17.85       19.51      1.71 o 
   5 -12   0       77.32       89.12      4.86 o 
   6 -12   0       32.60       30.22      3.03 o 
   7 -12   0       14.09       15.78      5.49 o 
   8 -12   0       18.04       20.22      5.98 o 
   1 -11   0      148.95      134.53      8.12 o 
   2 -11   0       19.66       23.71      4.20 o 
   3 -11   0        5.54        7.08      1.40 o 
   4 -11   0      101.13      104.31      3.43 o 
   5 -11   0        6.85       11.73      2.31 o 
   6 -11   0       84.16       84.49      6.24 o 
   7 -11   0       29.67       36.77      6.65 o 
   8 -11   0       26.55       23.94      5.62 o 
   0 -10   0       90.27       89.50      6.50 o 
   1 -10   0       41.78       59.92      5.52 o 
   2 -10   0      100.65       97.34      4.65 o 
   3 -10   0      118.39      125.65      3.92 o 
   4 -10   0       32.98       24.70      1.63 o 
   5 -10   0        3.24        5.16      1.80 o 
   6 -10   0        1.11        3.93      1.79 o 
   7 -10   0       53.36       46.10      7.09 o 
   8 -10   0        4.28        2.04      3.64 o 
   9 -10   0       18.00       25.88      6.04 o 
   1  -9   0      100.94       97.62      4.56 o 
   2  -9   0      185.71      186.00     10.03 o 
   3  -9   0      123.60      112.44      3.43 o 
   4  -9   0       42.16       37.42      1.69 o 
   5  -9   0        7.67       10.81      2.12 o 
   6  -9   0       61.00       54.49      3.98 o 
   7  -9   0       95.03       91.16      9.62 o 
   8  -9   0       11.30       19.49      5.24 o 
   9  -9   0        5.09        9.71      4.28 o 
   0  -8   0      348.01      297.13     10.49 o 
   1  -8   0       88.11       96.67      4.84 o 
   2  -8   0      312.93      313.59      8.74 o 
   3  -8   0     1201.23     1329.19     11.50 o 
   4  -8   0       45.27       50.27      3.84 o 
   5  -8   0       15.73       11.02      1.68 o 
   6  -8   0       32.18       32.70      5.85 o 
   7  -8   0       52.21       57.32      7.37 o 
   8  -8   0        9.44        9.61      4.09 o 
   9  -8   0        0.78        1.20      3.08 o 
   1  -7   0       42.00       52.41      2.99 o 
   2  -7   0       45.95       46.59      3.27 o 
   3  -7   0      616.87      634.45      7.16 o 
   4  -7   0      337.24      366.94      9.92 o 
   5  -7   0        8.45        5.39      1.45 o 
   6  -7   0       76.75       75.27      4.55 o 
   7  -7   0       21.60       21.52      4.99 o 
   8  -7   0        9.01       10.64      3.99 o 
   9  -7   0        1.04        6.96      3.12 o 
  10  -7   0        1.60       -4.03      4.03 o 
   0  -6   0     1993.20     1757.23     21.92 o 
   1  -6   0      206.65      183.88      6.32 o 
   2  -6   0      931.17      919.26     13.44 o 
   3  -6   0      239.47      232.89     15.54 o 
   4  -6   0       36.84       29.31      3.31 o 
   5  -6   0       14.65       10.94      1.56 o 
   6  -6   0        7.06       10.66      2.79 o 
   7  -6   0      131.72      131.56     10.01 o 
   8  -6   0        6.82        7.44      3.79 o 
   9  -6   0       14.60       13.48      4.39 o 
  10  -6   0        1.97        2.07      2.81 o 
   1  -5   0      848.44      771.51     11.34 o 
   2  -5   0      359.13      343.44      4.69 o 
   3  -5   0      303.24      323.94      8.02 o 
   4  -5   0      425.92      469.30      8.79 o 
   5  -5   0      162.69      144.13      4.71 o 
   6  -5   0       17.40       21.77      3.30 o 
   7  -5   0       82.97       88.51      8.21 o 
   8  -5   0      161.30      164.18     11.25 o 
   9  -5   0       19.06       22.91      5.05 o 
  10  -5   0        1.27        0.02      2.78 o 
   0  -4   0    11062.57    10773.26     46.45 o 
   1  -4   0      987.91      971.89     10.85 o 
   2  -4   0      854.61      846.82     10.92 o 
   3  -4   0      390.23      384.44      9.69 o 
   4  -4   0      118.00      106.29      4.26 o 
   5  -4   0      188.95      179.93      6.17 o 
   6  -4   0       40.03       51.02     10.43 o 
   7  -4   0       14.92        9.90      3.66 o 
   8  -4   0        2.97        1.46      2.54 o 
   9  -4   0       29.58       32.84      5.35 o 
  10  -4   0        5.21        6.71      3.22 o 
   1  -3   0     3432.56     3473.95     16.50 o 
   2  -3   0      653.04      628.21      9.03 o 
   3  -3   0      384.66      360.27      6.67 o 
   4  -3   0      867.69      993.24     10.59 o 
   6  -3   0       19.87       28.32      4.50 o 
   7  -3   0      123.27      123.63      8.64 o 
   8  -3   0       28.64       27.12      4.43 o 
   9  -3   0        6.78        7.70      3.86 o 
  10  -3   0        6.00        8.58      5.69 o 
   1  -2   0      143.25      175.15      3.53 o 
   2  -2   0     3477.61     3465.64     20.16 o 
   3  -2   0       27.59       21.78      2.92 o 
   4  -2   0      146.67      163.57      7.34 o 
   5  -2   0      139.88      169.89      6.13 o 
   6  -2   0      243.83      222.15     11.49 o 
   7  -2   0      135.99      150.39     10.52 o 
   8  -2   0       28.33       28.43      3.53 o 
   9  -2   0        2.31        5.52      4.30 o 
  10  -2   0        5.39       11.73      2.87 o 
   2  -1   0     1846.25     1748.53     12.35 o 
   3  -1   0     1639.12     1689.51     19.11 o 
   4  -1   0      338.38      355.85      7.43 o 
   5  -1   0      603.36      631.16     11.01 o 
   6  -1   0       47.88       45.68      3.50 o 
   7  -1   0      232.17      222.31      8.98 o 
   8  -1   0        2.72       14.52      5.04 o 
   9  -1   0        9.68       11.74      2.56 o 
  10  -1   0       22.42       22.40      6.58 o 
  11  -1   0        2.49        6.62      4.99 o 
   2   0   0     1440.72     1410.87     15.42 o 
   3   0   0       43.66       75.61      2.93 o 
   4   0   0       15.56       17.59      1.85 o 
   5   0   0       30.94       29.18      2.43 o 
   6   0   0      201.38      174.05      5.81 o 
   7   0   0      369.58      358.81      8.07 o 
   8   0   0       41.82       50.19      7.42 o 
   9   0   0        0.13       -1.94      3.41 o 
  10   0   0        4.18        3.99      1.91 o 
  11   0   0        4.33        3.05      3.71 o 
   2   1   0     1862.88     1772.55     16.09 o 
   3   1   0     1675.91     1712.69     11.72 o 
   4   1   0      357.36      367.52      6.48 o 
   5   1   0      602.84      616.05     11.98 o 
   6   1   0       52.67       53.74      2.90 o 
   7   1   0      233.00      230.01      6.21 o 
   8   1   0        2.74        2.84      2.42 o 
   9   1   0        9.11       10.39      3.92 o 
  10   1   0       22.51       12.18      4.52 o 
  11   1   0        2.50       -5.08      5.08 o 
   1   2   0      148.85      181.43      5.30 o 
   2   2   0     3485.55     3526.67     22.01 o 
   3   2   0       31.02       24.43      1.31 o 
   4   2   0      143.83      156.89      3.77 o 
   5   2   0      139.39      156.57      4.42 o 
   6   2   0      243.39      234.33      6.42 o 
   7   2   0      140.31      156.92      4.88 o 
   8   2   0       29.03       26.35      3.48 o 
   9   2   0        2.39        1.15      3.83 o 
  10   2   0        5.67        4.28      3.49 o 
   1   3   0     3444.88     3450.36     14.16 o 
   2   3   0      663.03      655.11      9.20 o 
   3   3   0      388.81      376.43      8.70 o 
   4   3   0      870.98      992.10      7.39 o 
   5   3   0       93.04      122.25      6.85 o 
   6   3   0       17.23       18.43      2.72 o 
   7   3   0      126.16      124.25      3.99 o 
   8   3   0       28.06       30.23      2.22 o 
   9   3   0        7.24        7.32      1.69 o 
   0   4   0    11062.10    11176.93     47.84 o 
   1   4   0      974.64      983.61      9.89 o 
   3   4   0      396.60      382.52      8.62 o 
   4   4   0      119.72      109.57      5.45 o 
   5   4   0      188.54      178.90      7.98 o 
   6   4   0       38.47       44.21      4.68 o 
   7   4   0       13.45       10.00      1.04 o 
   8   4   0        3.11        3.83      2.01 o 
   4   5   0      408.56      452.76     10.77 o 
   5   5   0      165.21      145.50      6.99 o 
   6   5   0       18.06       19.02      3.23 o 
   7   5   0       82.08       72.65      6.42 o 
   8   5   0      159.57      162.77      9.85 o 
   5   6   0       14.75       10.44      2.32 o 
   6   6   0        7.31       11.46      2.68 o 
   7   6   0      133.18      134.54      8.08 o 
   8   6   0        6.56       11.60      3.06 o 
   6   7   0       76.62       71.39      5.42 o 
   7   7   0       20.75       26.23      3.91 o 
   8   7   0        8.63        7.81      2.63 o 
   8   8   0        9.58       12.18      3.12 o 
  -3 -18   1        6.94        7.14      4.55 o 
  -2 -18   1       26.44       30.04      4.09 o 
  -1 -18   1       46.57       47.93      6.48 o 
   0 -18   1       18.36       11.76      6.04 o 
   1 -18   1        5.89       -0.30      3.06 o 
   2 -18   1        3.24       -1.47      3.33 o 
  -4 -17   1        4.50        6.20      4.06 o 
  -3 -17   1        3.92        2.15      2.24 o 
  -2 -17   1       14.66       14.65      3.03 o 
  -1 -17   1        8.67        5.49      2.05 o 
   0 -17   1       15.12       22.18      3.79 o 
   1 -17   1        1.77       -1.36      2.13 o 
   2 -17   1        1.04        0.01      6.87 o 
   3 -17   1        0.28       -2.91      4.28 o 
   4 -17   1        0.87        3.11      3.85 o 
  -6 -16   1        5.26        8.08      5.10 o 
  -5 -16   1       13.32        7.88      4.61 o 
  -4 -16   1        6.01       -1.23      4.01 o 
  -3 -16   1        4.43        4.63      1.54 o 
  -2 -16   1        0.41        3.10      2.38 o 
  -1 -16   1       25.97       24.53      3.65 o 
   0 -16   1       98.44      109.54      9.14 o 
   1 -16   1       53.66       49.93      5.04 o 
   2 -16   1        1.49       -1.47      3.29 o 
   3 -16   1        1.32       -0.08      1.82 o 
   4 -16   1       19.52       23.46      5.54 o 
   5 -16   1        1.61       -0.22      3.87 o 
  -6 -15   1        5.47        4.58      4.51 o 
  -5 -15   1        7.79       11.99      4.79 o 
  -4 -15   1        2.54        3.34      2.06 o 
  -3 -15   1        6.05        7.65      1.67 o 
  -2 -15   1        3.46        8.07      2.44 o 
  -1 -15   1       52.75       59.73      4.97 o 
   0 -15   1        5.18        4.96      2.24 o 
   1 -15   1       28.90       38.07      8.72 o 
   2 -15   1       28.51       23.79      3.10 o 
   3 -15   1       51.85       59.36      3.67 o 
   4 -15   1       36.10       38.76      4.18 o 
   5 -15   1        1.98       -0.63      3.16 o 
   6 -15   1        4.16       -0.95      3.94 o 
  -7 -14   1        4.78        5.87      4.66 o 
  -6 -14   1       49.42       55.18      8.70 o 
  -5 -14   1        3.73        9.87      4.40 o 
  -4 -14   1        8.71        9.93      1.52 o 
  -3 -14   1        6.50        5.99      1.47 o 
  -2 -14   1       85.83       83.73      5.35 o 
  -1 -14   1       37.13       44.02      4.18 o 
   0 -14   1        7.94        6.96      2.17 o 
   1 -14   1       45.27       50.99      4.50 o 
   2 -14   1       67.47       59.48      4.56 o 
   3 -14   1       26.03       28.51      2.62 o 
   4 -14   1      103.59      103.92      6.02 o 
   5 -14   1        4.39        7.17      2.41 o 
   6 -14   1        6.54        1.58      3.66 o 
  -8 -13   1       14.31       12.63      5.18 o 
  -7 -13   1        4.85        3.92      4.31 o 
  -6 -13   1        3.59       -0.45      4.06 o 
  -5 -13   1       50.78       50.90      2.09 o 
  -4 -13   1       26.97       30.11      2.37 o 
  -3 -13   1       43.37       45.76      2.78 o 
  -2 -13   1       23.87       25.39      4.35 o 
  -1 -13   1      104.10       97.68      5.70 o 
   0 -13   1       30.91       31.21      3.42 o 
   1 -13   1       10.81       12.84      2.74 o 
   2 -13   1       77.09       78.23      4.94 o 
   3 -13   1       40.95       49.22      3.11 o 
   4 -13   1       40.56       42.58      2.90 o 
   5 -13   1        1.18        4.99      6.23 o 
   6 -13   1       32.87       40.01      4.54 o 
   7 -13   1       17.16       23.64      6.32 o 
  -8 -12   1       27.79       37.29      7.18 o 
  -7 -12   1       20.64        8.27      4.69 o 
  -6 -12   1       25.06       17.92      5.10 o 
  -5 -12   1       18.80       19.50      1.40 o 
  -4 -12   1       12.27       11.85      2.00 o 
  -3 -12   1        8.31        6.64      1.37 o 
  -2 -12   1       59.17       49.97      4.01 o 
  -1 -12   1        2.54        3.98      2.05 o 
   0 -12   1       17.55       19.80      2.83 o 
   1 -12   1       34.56       30.08      4.94 o 
   2 -12   1        6.29        5.54      1.87 o 
   3 -12   1       47.22       54.01      3.16 o 
   4 -12   1        9.49       11.80      1.91 o 
   5 -12   1       71.86       76.66      5.19 o 
   6 -12   1        3.36        4.26      2.22 o 
   7 -12   1       17.04       17.75      5.54 o 
   8 -12   1        5.00        3.59      3.95 o 
  -9 -11   1       13.07       12.97      5.34 o 
  -8 -11   1       20.94       16.33      4.83 o 
  -7 -11   1        1.70        5.64      3.71 o 
  -6 -11   1       37.76       41.91      6.66 o 
  -5 -11   1       83.30       77.93      3.50 o 
  -4 -11   1        8.01        7.56      1.57 o 
  -3 -11   1       49.21       44.35      2.45 o 
  -2 -11   1       80.19       77.35      4.60 o 
  -1 -11   1       23.66       22.21      2.85 o 
   0 -11   1       47.18       47.71      3.76 o 
   1 -11   1       75.04       86.17      4.97 o 
   2 -11   1       16.45       13.72      2.09 o 
   3 -11   1       73.23       65.77      3.22 o 
   4 -11   1        2.47        1.84      1.55 o 
   5 -11   1      106.23      113.03      6.05 o 
   6 -11   1       46.76       54.65      5.72 o 
   7 -11   1       36.12       35.95      3.85 o 
   8 -11   1       10.82       16.66      5.62 o 
  -9 -10   1        9.64        6.25      3.66 o 
  -8 -10   1        6.99        6.93      4.20 o 
  -7 -10   1       10.26       15.16      4.64 o 
  -6 -10   1       41.49       50.78      6.88 o 
  -5 -10   1       75.43       68.29      3.95 o 
  -4 -10   1       69.13       68.90      2.47 o 
  -3 -10   1       22.98       27.37      1.87 o 
  -2 -10   1       48.09       45.46      3.38 o 
  -1 -10   1       85.91       87.65      4.67 o 
   0 -10   1      135.61      130.12      5.64 o 
   1 -10   1       79.74       82.86      4.55 o 
   2 -10   1       83.42       78.69      4.25 o 
   3 -10   1       15.85       17.06      1.79 o 
   4 -10   1      116.19      121.87      3.63 o 
   5 -10   1       49.59       55.15      4.30 o 
   6 -10   1       17.26       17.60      2.78 o 
   7 -10   1       86.14       89.67      5.85 o 
   8 -10   1       11.48        6.66      3.22 o 
  -9  -9   1        7.58       13.99      5.15 o 
  -8  -9   1       50.90       54.55      7.51 o 
  -7  -9   1       99.70      139.51     11.16 o 
  -6  -9   1       12.84       12.30      4.19 o 
  -5  -9   1      105.08      111.48      4.27 o 
  -4  -9   1       66.18       71.81      2.28 o 
  -3  -9   1      108.22      127.06      3.40 o 
  -2  -9   1       37.35       44.10      3.19 o 
  -1  -9   1      176.01      154.39      5.78 o 
   0  -9   1      230.26      248.59      7.30 o 
   1  -9   1       13.86       12.28      1.90 o 
   2  -9   1      260.02      283.49      8.03 o 
   3  -9   1       87.39       86.72      3.33 o 
   4  -9   1       14.14       18.92      2.67 o 
   5  -9   1       34.68       36.67      2.98 o 
   6  -9   1      378.33      421.60     11.52 o 
   7  -9   1        2.20        0.20      1.91 o 
   8  -9   1        0.29        0.76      3.31 o 
   9  -9   1        2.13        2.43      3.70 o 
 -10  -8   1       12.07       12.42      5.10 o 
  -9  -8   1       21.67       18.36      5.07 o 
  -8  -8   1       26.31       21.57      4.99 o 
  -7  -8   1       32.01       33.76      5.65 o 
  -6  -8   1       18.55       12.27      3.79 o 
  -5  -8   1       67.74       53.66      4.17 o 
  -4  -8   1      274.35      247.74     10.74 o 
  -3  -8   1       29.77       29.93      1.75 o 
  -2  -8   1      205.00      191.42      5.80 o 
  -1  -8   1      175.42      163.63      5.55 o 
   0  -8   1       52.52       50.57      3.27 o 
   1  -8   1       52.50       53.54      3.30 o 
   2  -8   1       68.49       66.38      3.18 o 
   3  -8   1       23.06       24.82      1.95 o 
   4  -8   1      114.29      128.52      5.79 o 
   5  -8   1       86.97       85.81      4.19 o 
   6  -8   1        1.89        0.57      1.99 o 
   7  -8   1       11.85        6.09      2.04 o 
   8  -8   1       25.93       21.63      5.20 o 
   9  -8   1        7.14        7.11      3.91 o 
 -10  -7   1        6.66        2.72      3.13 o 
  -9  -7   1       11.45       16.59      4.84 o 
  -8  -7   1        3.77        1.86      3.38 o 
  -7  -7   1      173.54      157.26     11.08 o 
  -6  -7   1       24.22       23.69      4.89 o 
  -5  -7   1       35.10       33.00      3.56 o 
  -4  -7   1      232.69      220.56      5.72 o 
  -3  -7   1      475.02      493.75      5.82 o 
  -2  -7   1      121.96       99.99      4.84 o 
  -1  -7   1      667.46      631.28     10.05 o 
   0  -7   1       12.19       18.40      2.03 o 
   1  -7   1       89.54       87.80      3.83 o 
   2  -7   1      169.25      166.84      4.60 o 
   3  -7   1      134.94      130.60      3.73 o 
   4  -7   1      232.42      259.45      7.50 o 
   5  -7   1       19.93       19.94      2.35 o 
   6  -7   1      206.98      227.93      7.78 o 
   7  -7   1      111.16       99.55      5.97 o 
   8  -7   1       49.83       56.31      7.48 o 
   9  -7   1        1.79        3.42      4.41 o 
 -10  -6   1       11.03       16.65      4.99 o 
  -9  -6   1       46.91       33.17      5.98 o 
  -8  -6   1       77.38       76.56      8.04 o 
  -7  -6   1      130.39      152.75     10.46 o 
  -6  -6   1      175.44      194.58      7.99 o 
  -5  -6   1      413.70      378.51     10.44 o 
  -4  -6   1       43.66       49.14      2.73 o 
  -3  -6   1       52.73       51.94      1.71 o 
  -2  -6   1      407.09      364.67      8.20 o 
  -1  -6   1      804.27      837.47     13.31 o 
   0  -6   1      245.44      209.27      7.64 o 
   1  -6   1      303.62      297.80      8.09 o 
   2  -6   1      202.95      214.27      4.81 o 
   3  -6   1      142.64      136.05      5.74 o 
   4  -6   1      154.04      165.00      5.90 o 
   5  -6   1       20.31       26.32      2.14 o 
   6  -6   1       30.05       28.14      2.72 o 
   7  -6   1       26.01       20.52      4.45 o 
   8  -6   1       18.53       13.73      4.13 o 
   9  -6   1        4.93        6.74      3.76 o 
  10  -6   1        3.97        0.10      2.95 o 
 -10  -5   1        8.96       11.16      4.03 o 
  -9  -5   1        1.90        3.44      2.97 o 
  -8  -5   1      150.22      156.47     10.59 o 
  -7  -5   1      101.73      121.14      8.99 o 
  -6  -5   1      184.38      192.70      7.84 o 
  -5  -5   1      145.36      129.10      8.71 o 
  -4  -5   1     1936.68     2007.11     30.67 o 
  -3  -5   1      175.83      182.70      2.78 o 
  -2  -5   1      208.79      172.12      3.59 o 
   0  -5   1     2530.87     2526.40     24.21 o 
   1  -5   1     1906.04     1873.71     18.66 o 
   2  -5   1     1130.54     1140.56     17.73 o 
   3  -5   1      552.11      479.03     13.77 o 
   4  -5   1      160.56      174.73      5.12 o 
   5  -5   1        5.82        5.19      1.51 o 
   6  -5   1      299.45      320.81      9.58 o 
   7  -5   1       68.83       68.89      7.31 o 
   8  -5   1       23.60       24.47      4.93 o 
   9  -5   1        3.96        7.29      3.64 o 
  10  -5   1        7.91       13.11      4.23 o 
 -11  -4   1        6.20        7.24      3.21 o 
 -10  -4   1       12.73       12.46      5.16 o 
  -9  -4   1       81.27       80.79      8.07 o 
  -8  -4   1       61.41       66.35      6.87 o 
  -7  -4   1      379.37      385.39     15.17 o 
  -6  -4   1      250.30      274.80     23.87 o 
  -5  -4   1       99.01      107.07      7.79 o 
  -4  -4   1      128.63      130.60      7.64 o 
   0  -4   1     7298.92     7227.13     38.45 o 
   1  -4   1     1356.21     1355.84     14.07 o 
   2  -4   1      153.09      148.29      3.63 o 
   3  -4   1     2080.16     2140.56     15.55 o 
   4  -4   1      357.69      349.92      7.04 o 
   5  -4   1      263.95      287.59      8.62 o 
   6  -4   1        0.36        1.88      1.81 o 
   7  -4   1       96.10       87.29      7.83 o 
   8  -4   1        0.15       -1.35      2.59 o 
   9  -4   1        4.65        2.56      3.14 o 
  10  -4   1       16.79       19.07      4.81 o 
 -11  -3   1       14.44       15.44      3.45 o 
 -10  -3   1        2.47        9.01      2.71 o 
  -9  -3   1       22.77       23.10      3.65 o 
  -8  -3   1      118.76      122.95      8.69 o 
  -7  -3   1       82.87       94.10      7.34 o 
  -5  -3   1      152.30      159.41      7.23 o 
  -4  -3   1     2677.14     2723.38     26.87 o 
  -3  -3   1       65.73       77.64      5.13 o 
   1  -3   1      319.47      350.73      5.07 o 
   2  -3   1      261.28      223.44      7.13 o 
   3  -3   1     1364.49     1376.90     16.14 o 
   4  -3   1     1158.40     1271.10     16.48 o 
   5  -3   1      441.00      441.91     10.57 o 
   6  -3   1      364.50      369.73     12.40 o 
   7  -3   1       97.94      108.33      8.32 o 
   8  -3   1       81.32       79.27      7.64 o 
   9  -3   1        5.82        9.76      4.57 o 
  10  -3   1        4.36        6.97      3.52 o 
 -11  -2   1        6.07        6.97      2.62 o 
 -10  -2   1        0.15        0.05      2.14 o 
  -9  -2   1        8.38        9.65      2.81 o 
  -8  -2   1       64.09       73.37      5.23 o 
  -7  -2   1      134.63      114.66      8.74 o 
  -5  -2   1      818.43      874.91     17.56 o 
  -4  -2   1     2006.19     2043.97     19.17 o 
  -3  -2   1     6567.95     6511.00     21.17 o 
  -2  -2   1     7085.09     7094.60    101.21 o 
   0  -2   1      665.45      614.25      8.12 o 
   1  -2   1     2121.40     2042.29     23.43 o 
   2  -2   1      278.45      271.87      4.56 o 
   3  -2   1      992.48      976.44     12.64 o 
   4  -2   1       73.43       72.63      5.43 o 
   5  -2   1      393.63      392.56     18.28 o 
   6  -2   1      107.13      117.02      8.87 o 
   7  -2   1       22.40       20.35      3.95 o 
   8  -2   1       29.94       25.57      3.53 o 
   9  -2   1        1.54        3.18      2.82 o 
  10  -2   1       10.81       12.79      3.76 o 
 -11  -1   1        1.16       -1.99      3.99 o 
 -10  -1   1       27.69       35.61      5.27 o 
  -9  -1   1        1.85        6.89      2.35 o 
  -8  -1   1        9.18       16.82      5.66 o 
  -7  -1   1       86.34       84.88      5.52 o 
  -6  -1   1     1110.32     1115.07     15.42 o 
  -5  -1   1      262.37      256.47      8.93 o 
  -4  -1   1     1384.61     1354.87     18.74 o 
  -3  -1   1     4147.41     4191.05     19.27 o 
  -2  -1   1     5650.69     5655.43     48.93 o 
  -1  -1   1      237.75      196.39      4.11 o 
   1  -1   1     1523.51     1679.33     10.14 o 
   2  -1   1      140.59      144.72      6.20 o 
   3  -1   1     1855.53     1814.85     17.10 o 
   4  -1   1       96.92      122.17      6.46 o 
   5  -1   1      139.65      137.66     10.83 o 
   6  -1   1      221.40      236.57     12.31 o 
   7  -1   1      173.05      198.73     12.53 o 
   8  -1   1        8.33        8.07      2.24 o 
   9  -1   1       72.99       78.97      5.74 o 
  10  -1   1       12.81        8.62      3.36 o 
 -11   0   1        0.25        2.77      3.49 o 
 -10   0   1        4.84        6.99      2.43 o 
  -9   0   1        0.09        1.27      3.80 o 
  -8   0   1        2.11        1.26      2.24 o 
  -7   0   1       29.63       35.61      2.77 o 
  -6   0   1      292.39      302.05      7.70 o 
  -5   0   1       81.90       80.23      3.33 o 
  -4   0   1       20.25       28.79      3.02 o 
  -3   0   1       22.25        8.99      1.29 o 
  -2   0   1      922.19      961.16     10.88 o 
   2   0   1     1715.25     1608.59     19.59 o 
   3   0   1     4478.47     4308.97     26.59 o 
   4   0   1      222.94      242.12      9.97 o 
   5   0   1      101.16       73.44      3.97 o 
   6   0   1        1.25        3.69      1.48 o 
   7   0   1        0.66        4.06      4.91 o 
   8   0   1        0.81        2.66      3.55 o 
   9   0   1       49.32       41.12      4.69 o 
  10   0   1        5.81        2.14      4.23 o 
 -11   1   1        1.18       -3.93      5.18 o 
 -10   1   1       27.72       26.84      6.06 o 
  -9   1   1        1.91        0.53      1.22 o 
  -8   1   1        9.19       11.67      2.30 o 
  -7   1   1       81.26       82.31      3.72 o 
  -6   1   1     1115.38     1136.39     13.75 o 
  -5   1   1      267.60      270.32      5.06 o 
  -4   1   1     1361.63     1349.21      9.94 o 
  -3   1   1     4141.34     4141.20     26.80 o 
  -2   1   1     5641.25     5722.26     30.82 o 
   1   1   1     1531.91     1726.45     16.50 o 
   2   1   1      137.88      144.33      5.85 o 
   3   1   1     1839.24     1762.18     16.13 o 
   4   1   1      101.41      128.98      5.12 o 
   5   1   1      138.95      140.85      5.99 o 
   6   1   1      215.43      241.33      6.18 o 
   7   1   1      170.50      188.14      5.95 o 
   8   1   1        8.65        6.33      3.46 o 
   9   1   1       72.70       65.27      8.39 o 
  10   1   1       12.89        2.72      3.81 o 
 -11   2   1        5.84       -4.92      4.92 o 
 -10   2   1        0.14       -4.98      4.98 o 
  -9   2   1        8.34        7.66      2.97 o 
  -8   2   1       61.53       52.51      3.05 o 
  -7   2   1      132.15      119.97      4.16 o 
  -6   2   1      183.32      180.91      5.10 o 
  -5   2   1      826.61      870.72     10.03 o 
  -4   2   1     1999.69     2039.91     11.39 o 
  -3   2   1     6559.69     6353.05     17.68 o 
  -2   2   1     7062.43     7341.73     39.64 o 
  -1   2   1      440.32      504.54      8.93 o 
   1   2   1     2130.12     2027.20     11.44 o 
   2   2   1      256.33      262.63      7.75 o 
   3   2   1      968.95      944.76     11.62 o 
   4   2   1       69.89       72.81      3.83 o 
   5   2   1      399.32      409.16     10.16 o 
   6   2   1      106.59      116.07      4.13 o 
   7   2   1       22.52       23.58      2.41 o 
   8   2   1       30.13       20.66      4.19 o 
   9   2   1        1.48       -1.11      1.11 o 
  10   2   1       10.57        3.47      3.56 o 
  -9   3   1       22.84       21.29      2.12 o 
  -8   3   1      119.17      112.33      3.93 o 
  -7   3   1       81.36       96.28      3.39 o 
  -6   3   1       20.11       17.84      1.47 o 
  -5   3   1      154.05      162.15      4.83 o 
  -4   3   1     2671.71     2702.05     22.28 o 
  -3   3   1       65.19       84.15      2.68 o 
  -2   3   1     1843.21     1760.46     20.85 o 
  -1   3   1     1059.64      991.42     13.68 o 
   0   3   1     5320.61     5587.13     29.98 o 
   1   3   1      315.74      352.65      6.45 o 
   2   3   1      260.52      244.10      4.99 o 
   3   3   1     1347.89     1330.80     10.50 o 
   4   3   1     1151.54     1242.97     21.42 o 
   5   3   1      444.98      459.20      7.75 o 
   6   3   1      363.60      351.70      6.62 o 
   7   3   1       98.42       98.72      5.68 o 
   8   3   1       81.05       75.55      4.06 o 
  -9   4   1       81.03       68.04      2.63 o 
  -8   4   1       60.75       60.04      4.50 o 
  -7   4   1      379.72      378.07      4.91 o 
  -6   4   1      250.52      272.78      9.74 o 
  -5   4   1       96.06      102.06      4.22 o 
  -4   4   1      129.92      132.88      4.06 o 
  -3   4   1     1133.79     1191.28      9.38 o 
  -2   4   1     2327.90     2319.71     25.75 o 
  -1   4   1      876.24      858.90     14.08 o 
   0   4   1     7297.01     7056.96     37.56 o 
   1   4   1     1338.41     1391.21     14.29 o 
   2   4   1      143.01      129.74      3.92 o 
   3   4   1     2091.71     2164.76     26.51 o 
   4   4   1      353.74      344.89      5.31 o 
   5   4   1      264.52      287.66      5.24 o 
   6   4   1        0.40        1.88      0.89 o 
   7   4   1       96.91       97.65      2.81 o 
   8   4   1        0.14        0.83      0.69 o 
  -9   5   1        1.94        2.23      2.15 o 
  -8   5   1      151.23      160.71      9.05 o 
  -7   5   1       98.59      116.61      7.10 o 
  -6   5   1      186.41      172.81      7.57 o 
  -5   5   1      144.02      117.46      4.99 o 
  -4   5   1     1967.23     2039.70     16.38 o 
  -3   5   1      175.03      187.64      8.64 o 
  -2   5   1      211.24      184.46      7.91 o 
  -1   5   1      476.46      546.49     12.36 o 
   0   5   1     2546.88     2573.50     24.35 o 
   1   5   1     1916.74     1858.17     18.31 o 
   2   5   1     1134.97     1111.48     12.35 o 
   3   5   1      561.60      466.49     19.36 o 
   4   5   1      163.62      161.42     10.66 o 
   5   5   1        6.18        4.42      2.32 o 
   6   5   1      300.95      330.62     13.02 o 
   7   5   1       69.72       71.04      6.76 o 
  -8   6   1       75.97       75.33      6.10 o 
  -7   6   1      130.51      135.23      7.25 o 
  -6   6   1      173.93      190.09      7.50 o 
  -5   6   1      417.28      379.96      9.12 o 
  -4   6   1       44.90       48.45      5.12 o 
  -3   6   1       48.11       45.72      4.64 o 
  -2   6   1      397.79      382.29     11.98 o 
  -1   6   1      802.06      840.72     16.52 o 
   0   6   1      258.48      240.63      8.11 o 
   1   6   1      299.61      308.79      8.31 o 
   2   6   1      200.50      214.50      6.16 o 
   3   6   1      146.38      141.88      4.15 o 
   4   6   1      148.39      157.81      7.64 o 
   5   6   1       20.88       21.42      3.45 o 
   6   6   1       29.66       27.90      4.11 o 
   7   6   1       26.75       24.29      4.48 o 
   8   6   1       18.71       14.16      3.81 o 
  -8   7   1        3.72        6.28      2.27 o 
  -7   7   1      176.03      186.99      8.04 o 
  -6   7   1       24.46       23.13      2.72 o 
  -4   7   1      240.93      252.94     11.88 o 
  -3   7   1      471.05      512.52     16.01 o 
  -2   7   1      124.29      107.62      6.97 o 
  -1   7   1      658.74      623.43     15.23 o 
   0   7   1       11.97       14.05      2.63 o 
   1   7   1       90.50       91.54      5.08 o 
   2   7   1      173.14      185.81      6.27 o 
   3   7   1      143.41      133.56      4.53 o 
   6   7   1      208.82      233.84     10.79 o 
   7   7   1      112.28      106.02      7.87 o 
  -8   8   1       26.89       17.66      3.11 o 
  -4   8   1      274.83      270.64     12.89 o 
  -3   8   1       29.04       27.69      4.26 o 
  -2   8   1      199.25      209.64     10.14 o 
  -1   8   1      181.22      181.63      8.81 o 
   0   8   1       50.63       40.83      4.12 o 
   1   8   1       54.78       61.62      4.50 o 
   2   8   1       65.77       68.02      4.29 o 
   3   8   1       21.71       22.13      2.19 o 
  -3   9   1      109.69      125.75      8.80 o 
  -2   9   1       38.25       43.32      5.05 o 
  -1   9   1      179.06      163.75      8.92 o 
   0   9   1      226.91      238.08      9.93 o 
   1   9   1       14.22       11.71      2.59 o 
   2   9   1      257.92      273.06      9.05 o 
  -2  10   1       47.73       47.23      5.47 o 
  -1  10   1       83.89       89.46      7.03 o 
   0  10   1      137.84      132.91      8.01 o 
   1  10   1       79.01       79.98      5.93 o 
  -3 -18   2        8.59        1.77      4.27 o 
  -2 -18   2       12.53       14.86      3.22 o 
  -1 -18   2       17.55       13.70      3.73 o 
   0 -18   2       15.22       14.35      2.99 o 
   1 -18   2        2.12        3.59      3.02 o 
  -4 -17   2        9.56       13.19      5.97 o 
  -3 -17   2       17.58       19.75      4.21 o 
  -2 -17   2       31.38       39.48      4.58 o 
  -1 -17   2        6.66        6.63      3.93 o 
   0 -17   2        3.57        2.86      2.11 o 
   1 -17   2       25.28       22.95      4.05 o 
   2 -17   2        6.51        3.11      1.85 o 
   3 -17   2        5.88        7.40      4.56 o 
  -6 -16   2        3.25        9.20      5.79 o 
  -5 -16   2       29.13       21.14      5.73 o 
  -4 -16   2        3.25        8.33      4.82 o 
  -3 -16   2       10.06       13.53      6.03 o 
  -2 -16   2        9.96       14.58      3.16 o 
  -1 -16   2       30.76       34.71      4.15 o 
   0 -16   2       58.65       59.16      5.30 o 
   1 -16   2       11.66        9.01      5.15 o 
   2 -16   2        4.07        7.92      2.10 o 
   3 -16   2        0.04       -2.63      2.63 o 
   4 -16   2        3.44       18.91      6.66 o 
  -7 -15   2        6.84        9.30      5.17 o 
  -6 -15   2        3.39        5.59      4.04 o 
  -5 -15   2        4.52        9.78      4.04 o 
  -4 -15   2       15.71       12.42      3.29 o 
  -3 -15   2        6.49        4.16      3.21 o 
  -2 -15   2       22.50       23.24      5.39 o 
  -1 -15   2       18.22       16.91      5.92 o 
   0 -15   2        1.42       -1.12      2.06 o 
   1 -15   2        5.04        1.07      2.43 o 
   2 -15   2        5.72        8.02      2.05 o 
   3 -15   2       21.85       19.94      3.87 o 
   4 -15   2       39.92       46.76      4.67 o 
   5 -15   2        2.76        2.91      4.24 o 
  -7 -14   2       11.57       16.91      5.43 o 
  -6 -14   2       16.82       20.62      5.53 o 
  -5 -14   2        9.74       13.21      3.17 o 
  -4 -14   2        3.64        5.01      0.94 o 
  -3 -14   2       11.64       13.40      2.56 o 
  -2 -14   2      185.70      211.97     10.83 o 
  -1 -14   2        5.93       10.51      2.56 o 
   0 -14   2        0.76        5.14      4.45 o 
   1 -14   2       19.59       20.06      6.62 o 
   2 -14   2       42.47       52.74      3.67 o 
   3 -14   2        7.30        5.71      1.89 o 
   4 -14   2       30.14       33.27      2.78 o 
   5 -14   2       11.94       12.20      3.03 o 
   6 -14   2       14.97       21.07      6.52 o 
  -8 -13   2        4.65        6.05      4.43 o 
  -7 -13   2        0.54        8.19      5.22 o 
  -6 -13   2        5.00        6.81      4.19 o 
  -5 -13   2       16.95       17.04      2.09 o 
  -4 -13   2       57.87       51.50      2.04 o 
  -3 -13   2        8.62       11.54      2.45 o 
  -2 -13   2        8.28        8.28      2.50 o 
  -1 -13   2       74.98       88.94      6.25 o 
   0 -13   2      162.21      189.04      7.95 o 
   1 -13   2       68.23       63.11      4.75 o 
   2 -13   2       93.57       87.16      4.44 o 
   3 -13   2       12.48        6.21      2.17 o 
   4 -13   2       14.97        9.21      3.44 o 
   5 -13   2        4.70        1.91      1.98 o 
   6 -13   2        1.61        4.35      2.42 o 
   7 -13   2       22.24       30.44      7.18 o 
  -8 -12   2        5.01        6.60      4.08 o 
  -7 -12   2       31.38       31.90      6.22 o 
  -6 -12   2        2.41        5.76      4.43 o 
  -5 -12   2       33.46       25.83      2.36 o 
  -4 -12   2       64.27       69.12      4.24 o 
  -3 -12   2        4.09        4.98      1.70 o 
  -2 -12   2       21.92       25.14      3.18 o 
  -1 -12   2       38.37       42.31      3.94 o 
   0 -12   2      203.82      222.19      9.62 o 
   1 -12   2       11.70       12.33      2.28 o 
   2 -12   2       33.17       26.49      2.57 o 
   3 -12   2       23.32       20.75      2.27 o 
   4 -12   2       27.08       25.13      2.21 o 
   5 -12   2       10.97        8.97      2.60 o 
   6 -12   2       34.17       31.66      4.13 o 
   7 -12   2        2.27        0.85      2.25 o 
  -9 -11   2        8.80        9.93      4.93 o 
  -8 -11   2       12.86       13.62      5.17 o 
  -7 -11   2       23.79       26.28      6.20 o 
  -6 -11   2       68.17       66.08      8.26 o 
  -5 -11   2       58.41       56.15      2.99 o 
  -4 -11   2      137.86      124.53      5.30 o 
  -3 -11   2      214.91      237.99      7.78 o 
  -2 -11   2       49.75       44.20      3.73 o 
  -1 -11   2       12.23       15.92      2.63 o 
   0 -11   2       17.63       23.74      3.02 o 
   1 -11   2      128.17      128.89      6.01 o 
   2 -11   2        7.23        9.93      1.95 o 
   3 -11   2       36.16       40.49      3.07 o 
   4 -11   2       52.71       64.33      4.91 o 
   5 -11   2       54.79       54.79      4.76 o 
   6 -11   2        9.67        3.67      3.07 o 
   7 -11   2       18.59       24.53      3.75 o 
   8 -11   2        6.14        8.81      4.86 o 
  -9 -10   2        4.17        8.35      4.42 o 
  -8 -10   2        0.90        0.69      3.45 o 
  -7 -10   2        0.12       -4.28      4.28 o 
  -6 -10   2        5.09        9.55      4.52 o 
  -5 -10   2      188.55      167.56      7.72 o 
  -4 -10   2       60.02       58.62      3.49 o 
  -3 -10   2        3.13        4.31      2.55 o 
  -2 -10   2       85.13       88.22      4.85 o 
  -1 -10   2        3.82        8.67      2.43 o 
   0 -10   2       30.13       38.33      4.23 o 
   1 -10   2        4.21        1.31      2.82 o 
   2 -10   2      240.33      253.06      8.80 o 
   3 -10   2       47.01       43.95      2.52 o 
   4 -10   2       38.02       43.13      4.16 o 
   5 -10   2        2.98        0.78      1.94 o 
   6 -10   2        3.60        6.59      2.45 o 
   7 -10   2        4.94        3.50      3.81 o 
   8 -10   2        2.38        1.92      2.56 o 
 -10  -9   2       12.68       11.75      5.19 o 
  -9  -9   2       35.15       30.11      6.01 o 
  -8  -9   2       11.30        8.09      4.17 o 
  -7  -9   2       16.33       19.36      4.87 o 
  -6  -9   2       51.30       49.95      7.13 o 
  -5  -9   2      445.09      478.91      8.63 o 
  -4  -9   2      218.51      201.19      6.35 o 
  -3  -9   2       78.98       75.98      4.25 o 
  -2  -9   2       74.25       70.94      7.66 o 
  -1  -9   2       55.52       57.00      5.83 o 
   0  -9   2      464.01      440.57     13.88 o 
   1  -9   2       19.75       21.51      2.56 o 
   2  -9   2      208.15      216.29      5.69 o 
   3  -9   2      170.91      189.43      4.71 o 
   4  -9   2      133.14      128.58      5.19 o 
   5  -9   2      218.55      250.72      7.51 o 
   6  -9   2       55.39       62.81      6.43 o 
   7  -9   2        4.82        1.06      2.13 o 
   8  -9   2        2.72        0.60      2.18 o 
 -10  -8   2       14.35       14.96      5.46 o 
  -9  -8   2        4.44        1.92      3.55 o 
  -8  -8   2       90.52       91.40      9.50 o 
  -7  -8   2       30.79       29.44      5.56 o 
  -6  -8   2        0.93       -1.92      3.04 o 
  -5  -8   2       70.43       70.04      5.61 o 
  -4  -8   2      229.45      232.39      6.67 o 
  -2  -8   2      124.71      141.67      8.68 o 
  -1  -8   2      383.92      405.03     13.38 o 
   0  -8   2      756.33      766.58     17.08 o 
   1  -8   2      650.68      652.12     14.82 o 
   2  -8   2      454.04      437.23      7.56 o 
   3  -8   2       80.81       80.51      3.40 o 
   4  -8   2        8.06        5.01      1.58 o 
   5  -8   2       22.24       31.38      2.94 o 
   6  -8   2       87.52       85.58      5.84 o 
   7  -8   2        5.50        6.34      2.48 o 
   8  -8   2       18.85       24.38      7.12 o 
   9  -8   2       17.03       18.96      5.47 o 
 -10  -7   2        1.16        7.24      4.26 o 
  -9  -7   2       11.62       12.09      4.48 o 
  -8  -7   2       40.20       52.59      6.92 o 
  -7  -7   2       11.52       19.23      4.98 o 
  -6  -7   2       14.24       12.98      4.18 o 
  -5  -7   2      146.61      146.33      6.91 o 
  -4  -7   2       23.09       25.94      2.27 o 
  -2  -7   2       67.57       47.23      2.48 o 
  -1  -7   2       25.18       22.03      3.40 o 
   0  -7   2       26.94       27.33      3.42 o 
   1  -7   2       38.60       44.31      3.03 o 
   2  -7   2      267.81      272.66      5.78 o 
   3  -7   2      115.62      111.17      3.75 o 
   4  -7   2       13.20       14.42      1.70 o 
   5  -7   2        0.40        1.63      1.95 o 
   6  -7   2      152.79      139.43      5.76 o 
   7  -7   2       30.79       32.60      4.11 o 
   8  -7   2       11.76       19.15      5.25 o 
   9  -7   2        8.65       11.71      4.88 o 
 -10  -6   2        6.17        0.55      3.18 o 
  -9  -6   2       36.83       42.39      6.76 o 
  -8  -6   2       19.89       22.63      4.82 o 
  -7  -6   2      155.00      148.79     10.47 o 
  -6  -6   2       12.29       10.04      3.03 o 
  -5  -6   2      231.07      216.27     11.95 o 
  -4  -6   2      560.81      612.28      9.35 o 
  -2  -6   2      984.58      928.77      8.98 o 
  -1  -6   2      325.78      275.97      7.65 o 
   0  -6   2       90.18       84.54      5.64 o 
   1  -6   2      570.46      576.34      9.93 o 
   2  -6   2      775.64      782.26      9.26 o 
   3  -6   2      347.41      340.32      7.07 o 
   4  -6   2      191.67      196.65      5.84 o 
   5  -6   2      304.04      301.41      7.70 o 
   6  -6   2       66.27       70.18      5.16 o 
   7  -6   2       19.90       18.94      3.21 o 
   8  -6   2       10.66       23.50      5.13 o 
   9  -6   2        7.49        5.95      3.76 o 
 -11  -5   2        4.26        2.56      2.90 o 
 -10  -5   2       43.42       51.21      9.56 o 
  -9  -5   2       48.14       35.39      5.68 o 
  -8  -5   2       30.25       31.94      5.44 o 
  -7  -5   2       81.66      100.02      8.39 o 
  -6  -5   2      289.58      302.91     15.45 o 
  -5  -5   2      208.83      209.68      8.57 o 
  -4  -5   2      522.53      552.38      7.56 o 
  -1  -5   2     1210.52     1134.96     10.78 o 
   0  -5   2     1113.11     1117.26     11.89 o 
   1  -5   2       69.51       71.47      2.81 o 
   2  -5   2     1181.12     1231.11     11.18 o 
   3  -5   2      652.63      603.53      9.01 o 
   4  -5   2      146.45      144.76      5.01 o 
   5  -5   2       14.62       18.01      2.84 o 
   6  -5   2       15.14       23.60      3.44 o 
   7  -5   2       75.67       78.76      5.51 o 
   8  -5   2        3.17        3.89      2.82 o 
   9  -5   2       10.42       20.39      4.92 o 
 -11  -4   2       23.69       25.37      4.26 o 
 -10  -4   2       24.87       30.68      4.58 o 
  -9  -4   2       41.69       44.46      4.88 o 
  -8  -4   2      313.30      309.73     14.56 o 
  -7  -4   2       46.81       44.97      5.80 o 
  -6  -4   2       47.07       35.05      1.92 o 
  -5  -4   2       73.30       61.27      2.56 o 
  -4  -4   2      103.55       90.39      3.09 o 
  -3  -4   2      829.69      781.13     11.24 o 
  -1  -4   2     2209.54     2160.32     16.85 o 
   0  -4   2      813.00      757.85      9.29 o 
   1  -4   2      452.85      466.63      6.42 o 
   2  -4   2     1136.37     1090.34     11.92 o 
   3  -4   2      265.76      252.33      5.72 o 
   4  -4   2      168.15      174.91      6.78 o 
   5  -4   2        6.06        8.96      2.35 o 
   6  -4   2        5.89        2.83      2.16 o 
   7  -4   2       48.12       54.71      9.11 o 
   8  -4   2        0.33        0.46      2.72 o 
   9  -4   2       21.92       27.98      5.46 o 
 -11  -3   2        2.14        1.35      7.21 o 
 -10  -3   2       23.34       28.07      4.06 o 
  -9  -3   2       40.83       53.64      5.19 o 
  -8  -3   2      272.84      263.80      9.88 o 
  -7  -3   2       84.82       71.10      6.47 o 
  -6  -3   2      304.17      304.06      7.62 o 
  -5  -3   2      890.73      879.86     11.81 o 
  -4  -3   2       22.48       26.07      2.44 o 
  -3  -3   2     2231.13     2268.27     23.61 o 
  -1  -3   2     4127.84     4231.04     22.59 o 
   0  -3   2     4443.31     4323.66     38.19 o 
   1  -3   2      350.42      287.45      5.82 o 
   2  -3   2      279.32      267.20      5.05 o 
   3  -3   2       63.44       61.05      3.81 o 
   4  -3   2      549.71      560.29     11.84 o 
   5  -3   2      134.53      138.31      6.58 o 
   6  -3   2        7.73        7.03      4.07 o 
   7  -3   2       86.66       86.03      7.80 o 
   8  -3   2        2.92        2.16      2.68 o 
   9  -3   2       19.87       20.25      3.55 o 
  10  -3   2        4.56        5.19      2.61 o 
 -11  -2   2       34.26       37.73      4.71 o 
 -10  -2   2        2.31        9.68      3.00 o 
  -9  -2   2        9.17        9.53      2.74 o 
  -8  -2   2      338.32      355.70     12.33 o 
  -7  -2   2       75.47       94.69      9.14 o 
  -6  -2   2      255.22      279.09      8.17 o 
  -5  -2   2      230.60      228.22      4.90 o 
  -4  -2   2      300.44      315.60      5.33 o 
  -3  -2   2      219.03      228.65      4.96 o 
  -2  -2   2     2615.21     2513.04     20.71 o 
  -1  -2   2    22787.31    22997.13     58.80 o 
   0  -2   2     7519.10     7405.63     38.68 o 
   1  -2   2      196.89      178.59      3.56 o 
   2  -2   2      991.46      925.43     12.44 o 
   3  -2   2      412.49      460.06     16.13 o 
   4  -2   2      195.76      195.06      8.85 o 
   5  -2   2       75.37       62.70      7.05 o 
   6  -2   2       21.82       24.93      4.58 o 
   7  -2   2        1.48        4.40      3.11 o 
   8  -2   2       18.72       24.17      3.56 o 
   9  -2   2        6.54        9.57      3.42 o 
  10  -2   2        2.79        6.63      5.13 o 
 -11  -1   2        1.57        0.48      2.21 o 
 -10  -1   2        3.28        4.28      2.29 o 
  -9  -1   2        3.86        2.54      2.05 o 
  -8  -1   2       98.49       91.05      8.12 o 
  -7  -1   2        0.87        0.90      3.56 o 
  -6  -1   2      410.70      395.72     13.88 o 
  -5  -1   2      248.84      258.50     13.17 o 
  -4  -1   2      232.76      235.26      5.36 o 
  -3  -1   2      599.25      620.33      8.77 o 
  -2  -1   2      479.37      445.75      6.58 o 
  -1  -1   2      997.06     1049.20     13.85 o 
   0  -1   2      533.64      487.38      9.51 o 
   1  -1   2      213.36      176.92      6.74 o 
   2  -1   2      296.02      302.04     10.05 o 
   3  -1   2      462.53      444.87      9.52 o 
   4  -1   2       77.64       80.22      4.66 o 
   5  -1   2      153.08      140.05      6.56 o 
   6  -1   2      317.75      346.79     15.58 o 
   7  -1   2      135.91      135.37      6.73 o 
   8  -1   2       11.98       10.51      6.41 o 
   9  -1   2        4.67        6.45      2.73 o 
  10  -1   2        9.43       10.63      4.71 o 
 -11   0   2        0.56       -5.18      5.18 o 
 -10   0   2        5.01        1.10      1.84 o 
  -9   0   2        7.37        4.41      3.92 o 
  -8   0   2       73.00       88.04      5.78 o 
  -7   0   2       12.83       11.47      1.74 o 
  -6   0   2      180.21      181.97      5.54 o 
  -5   0   2      542.57      575.70      9.13 o 
  -4   0   2       35.85       26.92      2.00 o 
  -3   0   2     2924.22     2815.03     17.38 o 
  -2   0   2       14.24       17.69      2.74 o 
  -1   0   2     2825.01     2843.49     14.01 o 
   0   0   2     2736.22     2733.80     22.89 o 
   1   0   2       39.17       52.31      3.84 o 
   2   0   2     1157.27     1088.94     18.69 o 
   3   0   2      134.60      178.10      8.45 o 
   4   0   2      235.66      240.06      7.70 o 
   5   0   2      139.91      136.77      9.05 o 
   6   0   2        0.21        3.97      3.18 o 
   7   0   2       13.73       19.87      5.32 o 
   8   0   2       77.95       71.30      5.06 o 
   9   0   2        1.40        3.22      3.93 o 
  10   0   2       21.72       19.67      5.52 o 
 -11   1   2        1.58       -5.06      5.06 o 
 -10   1   2        3.15       -3.18      3.80 o 
  -9   1   2        3.84        3.70      2.12 o 
  -8   1   2       98.09       96.75      4.29 o 
  -7   1   2        1.33        2.12      1.21 o 
  -6   1   2      409.91      387.40      8.02 o 
  -5   1   2      237.45      225.02      5.70 o 
  -4   1   2      225.99      228.51      5.28 o 
  -3   1   2      599.78      612.27     13.09 o 
  -2   1   2      499.01      472.74     10.08 o 
  -1   1   2     1003.52     1020.47     13.91 o 
   0   1   2      517.43      486.52      6.86 o 
   1   1   2      220.77      181.72      3.41 o 
   2   1   2      300.32      290.73      5.86 o 
   3   1   2      478.76      463.58      9.47 o 
   4   1   2       76.87       80.03      4.24 o 
   5   1   2      145.53      134.90      8.87 o 
   6   1   2      324.32      337.07     15.09 o 
   7   1   2      136.32      123.82      9.72 o 
   8   1   2       12.81       10.19      4.05 o 
   9   1   2        4.99        5.01      4.31 o 
  10   1   2        9.43        9.87      4.83 o 
 -10   2   2        2.30       -1.39      2.28 o 
  -9   2   2        9.15       11.77      2.27 o 
  -8   2   2      337.15      334.26      7.35 o 
  -7   2   2       74.66       77.69      2.98 o 
  -6   2   2      255.72      282.02      6.43 o 
  -5   2   2      222.79      221.99      5.51 o 
  -4   2   2      309.42      326.12      6.19 o 
  -3   2   2      218.63      236.00      5.01 o 
  -2   2   2     2609.70     2506.31     24.85 o 
  -1   2   2    22735.04    22867.01     79.21 o 
   0   2   2     7553.86     7710.28     39.89 o 
   1   2   2      199.78      187.64      4.59 o 
   2   2   2      993.59      956.27      9.91 o 
   3   2   2      411.66      451.51      8.48 o 
   4   2   2      194.73      197.87      6.43 o 
   5   2   2       75.70       63.77      6.28 o 
   6   2   2       20.43       14.55      2.36 o 
   7   2   2        1.62       -0.08      1.26 o 
   8   2   2       18.52       19.63      4.29 o 
   9   2   2        6.13       -3.75      3.91 o 
  10   2   2        2.91        2.47      3.79 o 
  -9   3   2       40.85       48.72      3.16 o 
  -8   3   2      274.65      258.35      6.58 o 
  -7   3   2       89.33       82.24      3.13 o 
  -6   3   2      305.09      317.17      5.50 o 
  -5   3   2      882.33      858.94      9.39 o 
  -4   3   2       27.09       30.70      1.91 o 
  -3   3   2     2231.99     2222.83     26.40 o 
  -2   3   2     2025.00     2004.68     23.49 o 
  -1   3   2     4162.57     4394.58     18.92 o 
   0   3   2     4436.98     4420.52     31.00 o 
   1   3   2      344.35      273.83      7.41 o 
   2   3   2      278.83      260.62     13.06 o 
   3   3   2       71.81       74.89      3.34 o 
   4   3   2      548.44      571.12     16.14 o 
   5   3   2      135.18      121.06      8.41 o 
   6   3   2        7.32        6.70      2.34 o 
   7   3   2       85.80       79.25      4.36 o 
   8   3   2        3.04        3.17      1.86 o 
  -9   4   2       42.29       38.89      3.40 o 
  -8   4   2      319.21      294.75      5.82 o 
  -7   4   2       46.26       44.56      2.10 o 
  -6   4   2       47.32       34.83      2.68 o 
  -5   4   2       70.10       57.43      4.49 o 
  -4   4   2      110.98       89.24      2.74 o 
  -3   4   2      834.84      826.36     17.11 o 
  -2   4   2      394.08      410.72     11.25 o 
  -1   4   2     2281.76     2364.33     25.56 o 
   0   4   2      803.33      763.43     13.35 o 
   1   4   2      458.53      486.81     10.12 o 
   2   4   2     1106.07     1067.43     12.65 o 
   3   4   2      261.26      242.13      5.73 o 
   4   4   2      168.23      188.00      8.83 o 
   5   4   2        5.40        4.09      1.34 o 
   6   4   2        6.65        8.12      1.61 o 
   7   4   2       47.45       49.62      2.96 o 
   8   4   2        0.35       -0.08      1.15 o 
  -9   5   2       47.72       40.55      4.69 o 
  -8   5   2       30.70       31.58      3.92 o 
  -7   5   2       78.81       85.50      4.49 o 
  -6   5   2      288.02      291.85     13.62 o 
  -5   5   2      200.89      190.18      9.17 o 
  -4   5   2      508.50      548.96     15.71 o 
  -3   5   2      340.16      321.42     11.45 o 
  -2   5   2       30.75       17.85      2.90 o 
  -1   5   2     1220.97     1171.77     18.98 o 
   0   5   2     1086.54     1134.82     17.59 o 
   1   5   2       73.05       71.40      4.31 o 
   2   5   2     1185.59     1320.11     16.87 o 
   3   5   2      665.87      605.83      8.89 o 
   4   5   2      145.36      131.25      9.82 o 
   5   5   2       13.46       14.93      1.75 o 
   6   5   2       14.30       16.80      1.82 o 
   7   5   2       74.35       76.11      2.80 o 
  -8   6   2       20.33       27.28      3.57 o 
  -7   6   2      156.23      146.52      6.39 o 
  -6   6   2       12.50        7.69      1.35 o 
  -5   6   2      226.47      229.30     11.27 o 
  -4   6   2      556.69      600.15     17.46 o 
  -3   6   2      714.14      809.24     19.17 o 
  -2   6   2      987.36      950.78     19.51 o 
  -1   6   2      330.66      290.63      9.99 o 
   0   6   2       93.46       75.84      5.04 o 
   1   6   2      575.50      583.81     12.44 o 
   2   6   2      755.36      776.22     13.44 o 
   3   6   2      345.73      318.04      8.14 o 
   4   6   2      194.22      188.05      4.99 o 
   5   6   2      308.68      302.17      6.09 o 
   6   6   2       68.15       73.86      2.18 o 
   7   6   2       20.02       16.79      1.30 o 
  -8   7   2       39.86       35.41      3.46 o 
  -7   7   2       10.96        9.11      1.74 o 
  -5   7   2      143.18      129.02      8.98 o 
  -4   7   2       23.62       23.21      4.04 o 
  -3   7   2     1156.41     1242.20     24.73 o 
  -2   7   2       69.28       50.67      5.04 o 
  -1   7   2       26.72       25.95      3.57 o 
   0   7   2       23.69       27.45      3.42 o 
   1   7   2       38.31       39.35      3.68 o 
   2   7   2      267.20      261.50      8.25 o 
   3   7   2      110.16      102.98      4.86 o 
   4   7   2       13.80       15.69      1.89 o 
   5   7   2        0.28       -0.11      0.71 o 
   6   7   2      149.86      133.27      9.10 o 
  -5   8   2       68.84       74.46      7.44 o 
  -4   8   2      223.82      248.27     12.13 o 
  -3   8   2       46.30       35.32      4.72 o 
  -2   8   2      126.66      147.19      8.59 o 
  -1   8   2      379.02      426.68     13.57 o 
   0   8   2      760.20      778.44     17.37 o 
   1   8   2      646.48      642.34     14.74 o 
   2   8   2      451.64      420.84     11.05 o 
   3   8   2       83.56       83.89      4.57 o 
   4   8   2        8.60        7.04      1.51 o 
   5   8   2       21.82       21.51      1.66 o 
  -4   9   2      219.23      223.62     12.16 o 
  -3   9   2       75.61       80.79      7.14 o 
  -2   9   2       76.87       69.98      6.35 o 
  -1   9   2       54.48       61.65      5.72 o 
   0   9   2      467.67      473.97     14.30 o 
   1   9   2       20.35       26.15      3.63 o 
   2   9   2      207.55      208.08      8.34 o 
   3   9   2      169.49      182.48      7.07 o 
   4   9   2      133.70      134.19      5.31 o 
   5   9   2      219.61      198.61      4.29 o 
  -3  10   2        3.12        4.67      2.58 o 
  -2  10   2       87.20       77.82      6.98 o 
  -1  10   2        4.43        4.97      2.07 o 
   0  10   2       30.28       28.52      4.09 o 
   1  10   2        4.43        4.42      2.11 o 
   2  10   2      237.06      240.55      9.43 o 
   3  10   2       47.64       42.30      3.76 o 
   4  10   2       38.86       38.20      3.05 o 
  -2  11   2       51.00       48.05      5.73 o 
  -1  11   2       12.47        8.75      2.73 o 
   0  11   2       17.64       13.64      3.32 o 
   1  11   2      126.95      122.49      7.79 o 
   2  11   2        7.17        8.31      2.49 o 
   3  11   2       35.40       38.86      3.82 o 
  -1  12   2       38.98       33.45      5.13 o 
   0  12   2      204.99      222.84     11.44 o 
   1  12   2       11.78       17.05      3.33 o 
   2  12   2       34.50       31.23      4.15 o 
   3  12   2       23.13       21.56      3.27 o 
   0  13   2      160.56      172.51     10.63 o 
   1  13   2       69.00       76.21      6.67 o 
   2  13   2       93.64       88.32      6.87 o 
  -2 -18   3        7.98       11.08      8.02 o 
  -1 -18   3       11.64        7.47      2.34 o 
   0 -18   3       16.78       14.93      3.86 o 
  -4 -17   3       13.89       27.20      6.85 o 
  -3 -17   3        3.01        0.60      1.94 o 
  -2 -17   3       28.37       37.93      4.59 o 
  -1 -17   3        2.89        4.41      4.07 o 
   0 -17   3       11.46       13.07      3.14 o 
   1 -17   3        7.83        7.79      2.81 o 
   2 -17   3        0.36       -0.79      5.36 o 
  -5 -16   3        5.86        6.47      4.95 o 
  -4 -16   3        0.79        1.63      1.92 o 
  -3 -16   3       10.39       15.86      6.16 o 
  -2 -16   3       43.28       36.18      4.41 o 
  -1 -16   3        5.73        7.14      2.44 o 
   0 -16   3        2.42        1.09      2.35 o 
   1 -16   3       13.32       11.50      3.09 o 
   2 -16   3        2.82        3.94      2.03 o 
   3 -16   3       17.58       17.75      4.52 o 
   4 -16   3        2.57        1.59      2.52 o 
  -6 -15   3        3.00       10.38      5.77 o 
  -5 -15   3        1.73        0.70      4.21 o 
  -4 -15   3        7.33       12.09      2.74 o 
  -3 -15   3       24.88       27.80      3.78 o 
  -2 -15   3       85.53       82.95      5.98 o 
  -1 -15   3       10.27        7.80      1.75 o 
   0 -15   3       12.74       12.99      2.36 o 
   1 -15   3        7.49        5.34      2.59 o 
   2 -15   3       12.51       18.42      3.58 o 
   3 -15   3       10.79       14.04      3.05 o 
   4 -15   3        4.48        5.63      6.42 o 
   5 -15   3        3.15        5.57      5.03 o 
  -7 -14   3       11.76       13.02      5.32 o 
  -6 -14   3        1.14       -1.42      4.26 o 
  -5 -14   3        6.45        9.85      2.09 o 
  -4 -14   3        1.84        2.05      2.14 o 
  -3 -14   3       30.93       25.92      2.09 o 
  -2 -14   3       13.58       11.05      1.86 o 
  -1 -14   3        8.42        3.47      1.45 o 
   0 -14   3        6.73        3.44      1.81 o 
   1 -14   3       13.27       11.52      2.75 o 
   2 -14   3       14.61       19.58      2.68 o 
   3 -14   3        3.72        2.75      1.64 o 
   4 -14   3        4.63        1.44      2.12 o 
   5 -14   3        3.60        0.93      2.17 o 
  -8 -13   3        6.35        6.54      4.18 o 
  -7 -13   3        6.09        5.40      4.49 o 
  -6 -13   3       17.73       25.79      6.41 o 
  -5 -13   3        0.42        3.57      6.25 o 
  -4 -13   3       62.50       54.58     11.04 o 
  -3 -13   3       13.13       16.83      1.70 o 
  -2 -13   3       15.64       17.30      2.08 o 
  -1 -13   3       97.35       84.70      4.22 o 
   0 -13   3       60.19       62.92      3.85 o 
   1 -13   3       73.78       72.94      4.24 o 
   2 -13   3      113.41      125.21      5.47 o 
   3 -13   3       11.88       14.60      2.19 o 
   4 -13   3       18.26       20.69      3.46 o 
   5 -13   3        1.15        0.78      2.10 o 
   6 -13   3        9.02       13.30      3.13 o 
  -8 -12   3       19.43       22.04      5.90 o 
  -7 -12   3        5.89        2.44      3.11 o 
  -6 -12   3       32.22       33.64      2.50 o 
  -5 -12   3        8.20        7.84      1.65 o 
  -4 -12   3       61.35       67.29      4.63 o 
  -3 -12   3       25.07       19.34      2.16 o 
  -2 -12   3       44.52       46.76      2.86 o 
  -1 -12   3       42.04       44.80      3.09 o 
   0 -12   3       18.63       17.18      2.24 o 
   1 -12   3       13.75       16.96      2.38 o 
   2 -12   3       40.35       36.87      3.52 o 
   3 -12   3       72.84       77.91      4.21 o 
   4 -12   3        0.12        1.76      2.39 o 
   5 -12   3       15.28       15.82      3.13 o 
   6 -12   3        3.91        9.91      5.54 o 
   7 -12   3        0.63        0.55      2.37 o 
  -9 -11   3        2.81        4.59      4.09 o 
  -8 -11   3        6.31       10.92      5.22 o 
  -7 -11   3       42.78       56.92      8.04 o 
  -6 -11   3       44.46       38.51      4.00 o 
  -5 -11   3       38.43       36.66      3.05 o 
  -4 -11   3      207.80      224.54      7.69 o 
  -3 -11   3       14.82        9.89      1.41 o 
  -2 -11   3      228.10      229.90      6.79 o 
  -1 -11   3        4.22        1.18      3.44 o 
   0 -11   3       60.59       55.94      4.11 o 
   1 -11   3       13.38       13.76      2.09 o 
   2 -11   3       59.51       70.87      3.52 o 
   3 -11   3       24.05       28.45      2.73 o 
   4 -11   3        6.66        5.34      3.30 o 
   5 -11   3       43.24       47.97      6.61 o 
   6 -11   3        4.65       -2.13      3.03 o 
   7 -11   3        2.90        1.08      4.25 o 
  -9 -10   3        0.65        1.49      3.54 o 
  -8 -10   3       42.87       55.11      8.31 o 
  -7 -10   3       22.34       18.76      5.38 o 
  -6 -10   3       13.70       12.17      4.15 o 
  -5 -10   3      102.75      111.82      3.66 o 
  -4 -10   3      110.74      119.10      9.95 o 
  -3 -10   3        7.67       13.80      6.58 o 
  -2 -10   3       31.44       24.26      2.98 o 
  -1 -10   3       33.16       28.28      2.82 o 
   0 -10   3       47.03       40.20      3.38 o 
   1 -10   3       48.93       44.74      3.63 o 
   2 -10   3      163.00      177.04      5.74 o 
   3 -10   3      192.27      205.93      9.69 o 
   4 -10   3       26.58       21.78      4.00 o 
   5 -10   3       17.06       16.25      2.34 o 
   6 -10   3       20.37       13.71      6.62 o 
   7 -10   3        3.70        1.40      2.25 o 
 -10  -9   3        5.15       11.07      5.32 o 
  -9  -9   3        3.15       -1.53      3.77 o 
  -8  -9   3       13.78       18.89      5.46 o 
  -7  -9   3        8.34        5.06      4.06 o 
  -6  -9   3      161.08      140.72      8.36 o 
  -5  -9   3      216.16      218.63      6.43 o 
  -4  -9   3       57.77       70.22      7.31 o 
  -3  -9   3      112.50      114.44      8.74 o 
  -2  -9   3      331.76      324.53      7.07 o 
  -1  -9   3       47.91       41.82      3.15 o 
   0  -9   3       36.20       34.67      2.97 o 
   1  -9   3       62.36       58.39      4.01 o 
   2  -9   3       32.92       35.91      2.72 o 
   3  -9   3        1.61       -0.02      2.33 o 
   4  -9   3       47.15       44.03      3.29 o 
   5  -9   3       50.84       51.49      3.81 o 
   6  -9   3        0.80        3.25      2.30 o 
   7  -9   3        8.68       13.77      3.56 o 
   8  -9   3        3.55       12.74      3.38 o 
 -10  -8   3        5.86        3.67      4.38 o 
  -9  -8   3        3.21        6.47      3.51 o 
  -8  -8   3       61.84       54.90      7.66 o 
  -7  -8   3      153.12      137.23     11.04 o 
  -6  -8   3      207.84      223.90     11.61 o 
  -5  -8   3       51.91       55.24      3.23 o 
  -4  -8   3       67.24       67.06      6.72 o 
  -3  -8   3        8.34       11.66      3.94 o 
  -2  -8   3        8.80        9.44      1.41 o 
  -1  -8   3      601.45      614.45     11.07 o 
   0  -8   3      379.79      378.54      9.60 o 
   1  -8   3      125.38      129.16      4.57 o 
   2  -8   3       25.24       21.57      2.16 o 
   3  -8   3      151.16      167.03      7.32 o 
   4  -8   3      225.40      211.42      7.81 o 
   5  -8   3       41.03       42.50      3.37 o 
   6  -8   3       24.58       26.06      3.81 o 
   7  -8   3       23.16       20.31      3.65 o 
   8  -8   3        1.41       -0.52      2.29 o 
 -10  -7   3        9.54       18.08      5.36 o 
  -9  -7   3        0.27        2.15      3.44 o 
  -8  -7   3       81.13      105.00      9.77 o 
  -7  -7   3        8.35        7.97      3.76 o 
  -6  -7   3      117.62      117.95      7.28 o 
  -5  -7   3      261.27      263.70      8.78 o 
  -4  -7   3       89.96       75.19      4.64 o 
  -2  -7   3      417.17      402.47     12.11 o 
  -1  -7   3      851.31      814.35     11.52 o 
   0  -7   3      579.34      548.50     10.17 o 
   1  -7   3     1078.53     1160.64     12.76 o 
   2  -7   3      371.68      377.96      7.48 o 
   3  -7   3       52.62       46.22      3.12 o 
   4  -7   3       50.27       61.60      4.30 o 
   5  -7   3      512.60      522.33     12.57 o 
   6  -7   3       28.60       26.20      3.72 o 
   7  -7   3        3.08        1.66      2.38 o 
   8  -7   3       18.58       15.69      3.48 o 
 -11  -6   3        0.44        1.06      2.81 o 
 -10  -6   3       15.81       12.49      4.35 o 
  -9  -6   3       84.29       80.99      8.49 o 
  -8  -6   3       39.89       35.32      6.01 o 
  -7  -6   3       62.12       71.66      4.45 o 
  -6  -6   3       99.49      113.93      4.01 o 
  -5  -6   3      104.61       98.76      4.08 o 
  -4  -6   3       75.42       82.94      4.73 o 
  -2  -6   3      479.99      487.91      8.29 o 
  -1  -6   3     2023.70     1988.16     28.16 o 
   0  -6   3      180.03      169.44      5.59 o 
   1  -6   3        5.16        4.53      1.53 o 
   2  -6   3      160.38      170.91      4.99 o 
   3  -6   3      189.48      201.26      5.68 o 
   4  -6   3       70.25       69.25      4.49 o 
   5  -6   3      129.12      122.93      9.42 o 
   6  -6   3       95.29       87.82      6.05 o 
   7  -6   3       16.27       25.76      3.88 o 
   8  -6   3        4.40        5.35      2.62 o 
   9  -6   3        5.32        3.80      3.25 o 
 -11  -5   3       12.91       10.59      3.33 o 
 -10  -5   3       33.83       39.32      4.85 o 
  -9  -5   3       13.84       10.47      4.01 o 
  -8  -5   3       30.04       44.05      6.35 o 
  -7  -5   3       31.08       23.52      1.98 o 
  -6  -5   3       93.29       99.63      3.78 o 
  -5  -5   3     1162.81     1284.59     12.43 o 
  -4  -5   3       38.21       46.56      3.61 o 
  -2  -5   3     1665.56     1580.75     14.61 o 
  -1  -5   3     1111.99     1085.64     13.56 o 
   0  -5   3     1002.47      993.02     18.85 o 
   1  -5   3      150.45      169.10      4.70 o 
   2  -5   3      145.61      141.50      4.17 o 
   3  -5   3      512.65      528.68      8.83 o 
   4  -5   3       25.09       27.09      3.40 o 
   5  -5   3       22.10       23.75      4.89 o 
   6  -5   3      295.07      294.00     10.65 o 
   7  -5   3       78.44       67.41      5.56 o 
   8  -5   3       26.48       27.09      5.83 o 
   9  -5   3        1.56        0.59      3.12 o 
 -11  -4   3        9.43       10.27      5.03 o 
 -10  -4   3       51.91       63.39      9.34 o 
  -9  -4   3       45.49       56.29     12.16 o 
  -8  -4   3      213.89      226.52      6.34 o 
  -7  -4   3      154.26      145.29      5.01 o 
  -6  -4   3      234.87      231.52      5.95 o 
  -5  -4   3       53.60       55.68      3.74 o 
  -4  -4   3      240.47      256.81      6.43 o 
  -3  -4   3      329.70      347.04      9.52 o 
  -2  -4   3      498.75      500.45      8.20 o 
  -1  -4   3      222.09      227.26      7.01 o 
   0  -4   3      684.91      702.84     10.27 o 
   1  -4   3      157.65      181.53      4.72 o 
   2  -4   3      170.88      181.10      4.51 o 
   3  -4   3       59.82       59.34      4.19 o 
   4  -4   3       52.82       53.32      4.35 o 
   5  -4   3       48.64       54.50      6.43 o 
   6  -4   3      239.60      217.63     12.77 o 
   7  -4   3        8.13        7.04      2.48 o 
   8  -4   3        3.72       11.01      3.99 o 
   9  -4   3       13.26       17.31      4.59 o 
 -11  -3   3        9.97       16.80      4.77 o 
 -10  -3   3       52.92       50.73      5.15 o 
  -9  -3   3       29.10       30.34      3.92 o 
  -8  -3   3      355.54      357.07      7.70 o 
  -7  -3   3       28.18       27.05      2.52 o 
  -6  -3   3       36.89       41.65      2.96 o 
  -5  -3   3      361.06      363.41      7.83 o 
  -4  -3   3       89.10      112.16      4.29 o 
  -3  -3   3      324.40      316.10      8.82 o 
  -1  -3   3     1509.85     1403.65     17.17 o 
   0  -3   3     1028.50     1006.53     11.98 o 
   1  -3   3      709.72      706.35      8.11 o 
   2  -3   3      229.51      197.90      6.68 o 
   3  -3   3      442.83      467.71     11.02 o 
   4  -3   3       29.63       34.88      3.65 o 
   5  -3   3      140.86      144.62     10.04 o 
   6  -3   3      125.50      118.94      9.55 o 
   7  -3   3       16.79       15.06      2.98 o 
   8  -3   3       12.51       11.82      4.10 o 
   9  -3   3        6.39       11.17      2.95 o 
 -11  -2   3        2.30       -2.11      2.21 o 
 -10  -2   3       13.06       10.17      2.71 o 
  -9  -2   3       36.49       42.40      4.41 o 
  -8  -2   3      164.25      172.59      5.58 o 
  -7  -2   3      123.03      121.09      5.48 o 
  -6  -2   3       38.88       36.93      4.23 o 
  -5  -2   3       66.77       70.90      5.39 o 
  -4  -2   3      171.31      155.75      5.06 o 
  -3  -2   3      320.70      298.47      6.59 o 
  -2  -2   3     1258.27     1326.66     18.77 o 
  -1  -2   3     1033.37     1006.03     14.62 o 
   0  -2   3      228.32      222.38      7.91 o 
   1  -2   3      853.81      832.10     17.00 o 
   2  -2   3        2.35        0.64      1.88 o 
   3  -2   3       31.37       24.87      4.59 o 
   4  -2   3      106.40      107.44      5.78 o 
   5  -2   3      153.78      143.24      9.95 o 
   6  -2   3      168.33      160.24     11.02 o 
   7  -2   3        5.77        6.94      3.05 o 
   8  -2   3       61.59       78.40      5.89 o 
   9  -2   3        7.97        9.40      2.89 o 
 -11  -1   3       22.99       19.85      3.39 o 
 -10  -1   3       12.37       13.13      3.02 o 
  -9  -1   3        1.06        1.19      2.22 o 
  -8  -1   3       87.50       89.11      5.12 o 
  -7  -1   3      221.03      220.20      7.44 o 
  -6  -1   3       52.95       58.28      4.01 o 
  -5  -1   3      680.23      670.97      9.14 o 
  -4  -1   3      315.54      277.19      4.91 o 
  -3  -1   3      580.76      626.98      7.71 o 
  -2  -1   3     2525.98     2503.69     50.39 o 
  -1  -1   3       20.85       25.39      1.31 o 
   0  -1   3       52.10       46.61      3.90 o 
   1  -1   3       80.34       63.83      4.91 o 
   2  -1   3      434.80      426.69     13.40 o 
   3  -1   3      414.97      433.78     14.73 o 
   4  -1   3       22.20       18.50      2.87 o 
   5  -1   3      392.24      392.48     11.48 o 
   6  -1   3       50.14       54.79      7.07 o 
   7  -1   3       98.99      108.08      9.40 o 
   8  -1   3       55.84       58.98      4.99 o 
   9  -1   3        2.59        1.84      2.16 o 
 -11   0   3        0.47        5.10      4.63 o 
 -10   0   3        2.36        1.08      1.87 o 
  -9   0   3       22.61       26.98      3.68 o 
  -8   0   3      117.35       96.67      6.77 o 
  -7   0   3        4.76        5.30      1.33 o 
  -6   0   3       57.80       64.86      3.79 o 
  -5   0   3        5.07        2.29      1.25 o 
  -4   0   3      165.38      155.49      4.51 o 
  -3   0   3        3.56        2.48      1.76 o 
  -2   0   3       13.26        4.67      2.45 o 
  -1   0   3        1.79        5.19      1.15 o 
   0   0   3        2.23        4.66      1.40 o 
   1   0   3     1713.59     1560.66     23.19 o 
   2   0   3        1.59        2.17      1.71 o 
   3   0   3      237.13      236.17     10.96 o 
   4   0   3        6.46       11.10      3.80 o 
   5   0   3        5.11        2.74      3.44 o 
   6   0   3      132.19      146.84      9.92 o 
   7   0   3        0.34        2.68      3.11 o 
   8   0   3       71.83       77.57      5.53 o 
   9   0   3        0.30        1.70      2.18 o 
 -11   1   3       23.15       15.91      5.86 o 
 -10   1   3       12.38        9.34      3.86 o 
  -9   1   3        1.00       -1.26      2.20 o 
  -8   1   3       86.90       85.33      5.25 o 
  -7   1   3      218.99      214.12      8.36 o 
  -6   1   3       53.42       55.31      3.45 o 
  -5   1   3      680.22      658.86     11.18 o 
  -4   1   3      317.07      276.59      5.57 o 
  -3   1   3      584.84      617.39     15.30 o 
  -2   1   3     2520.31     2439.91     26.24 o 
  -1   1   3       19.83       30.11      3.21 o 
   0   1   3       53.31       50.50      2.83 o 
   1   1   3       74.71       63.43      2.02 o 
   2   1   3      445.90      443.18      7.40 o 
   3   1   3      407.01      421.29      8.68 o 
   4   1   3       21.90       17.89      2.13 o 
   5   1   3      396.70      395.15     19.77 o 
   6   1   3       50.92       54.42      6.21 o 
   7   1   3       98.34      102.81      8.76 o 
   8   1   3       54.66       47.70      6.39 o 
   9   1   3        2.57       -0.29      3.10 o 
 -10   2   3       13.05        3.81      3.38 o 
  -9   2   3       35.83       31.45      2.64 o 
  -8   2   3      166.60      173.76      4.82 o 
  -7   2   3      123.64      121.31      5.01 o 
  -6   2   3       37.22       33.50      2.79 o 
  -5   2   3       66.02       67.67      5.21 o 
  -4   2   3      176.47      166.87      5.33 o 
  -3   2   3      323.42      304.86     10.06 o 
  -2   2   3     1262.15     1315.01     12.05 o 
  -1   2   3     1006.64      999.48     11.11 o 
   0   2   3      229.77      218.46      7.92 o 
   1   2   3      856.66      852.62     11.57 o 
   2   2   3        3.24        3.72      1.47 o 
   3   2   3       33.18       28.25      2.36 o 
   4   2   3      107.03      111.72      5.54 o 
   5   2   3      153.63      147.13      9.88 o 
   6   2   3      171.16      153.63      9.56 o 
   7   2   3        5.87        6.60      2.88 o 
   8   2   3       61.40       55.29      4.40 o 
   9   2   3        8.26        4.22      3.22 o 
  -9   3   3       29.02       31.27      2.76 o 
  -8   3   3      350.26      369.00      7.20 o 
  -7   3   3       28.59       26.69      2.00 o 
  -6   3   3       37.83       40.68      2.85 o 
  -5   3   3      377.02      398.01      8.07 o 
  -4   3   3       91.26      123.41      7.23 o 
  -3   3   3      327.00      310.66     10.49 o 
  -2   3   3     1898.76     1805.96     27.76 o 
  -1   3   3     1519.33     1471.25     13.63 o 
   0   3   3     1036.87     1018.48     12.99 o 
   1   3   3      716.12      729.27     14.62 o 
   2   3   3      225.44      191.04      5.78 o 
   3   3   3      443.75      470.00      9.52 o 
   4   3   3       28.96       31.22      2.77 o 
   5   3   3      137.79      150.56      6.06 o 
  -9   4   3       44.49       39.49      4.55 o 
  -8   4   3      211.19      213.47      9.28 o 
  -7   4   3      154.82      141.35      5.47 o 
  -6   4   3      239.25      230.25     10.53 o 
  -5   4   3       54.08       57.04      2.71 o 
  -4   4   3      231.34      248.06     10.48 o 
  -3   4   3      324.33      328.85      7.50 o 
  -2   4   3      493.77      509.37      9.83 o 
  -1   4   3      207.83      213.41      5.31 o 
   0   4   3      679.69      690.42     15.33 o 
   1   4   3      166.83      184.56      7.48 o 
   2   4   3      178.59      192.56      5.88 o 
   3   4   3       61.94       69.72      3.74 o 
   4   4   3       55.04       53.67      3.47 o 
   5   4   3       49.02       51.43      3.63 o 
   6   4   3      239.75      221.10      9.04 o 
   7   4   3        8.33        7.83      2.36 o 
   8   4   3        3.68       -1.09      1.22 o 
  -9   5   3       14.02       10.25      2.73 o 
  -8   5   3       30.48       37.92      3.85 o 
  -7   5   3       31.21       24.31      2.46 o 
  -6   5   3       94.62       92.33      3.50 o 
  -5   5   3     1173.54     1358.64     27.05 o 
  -4   5   3       38.74       42.08      4.59 o 
  -3   5   3      101.21      138.55      7.89 o 
  -2   5   3     1643.08     1725.43     26.34 o 
  -1   5   3     1125.63     1137.14     20.25 o 
   0   5   3     1011.32      992.67     18.21 o 
   1   5   3      157.68      172.14      7.45 o 
   2   5   3      137.46      139.17      6.50 o 
   3   5   3      506.76      506.16     15.39 o 
   4   5   3       24.71       24.54      2.50 o 
   5   5   3       23.77       26.10      2.63 o 
   6   5   3      297.23      286.29      9.44 o 
   7   5   3       79.09       64.51      4.59 o 
  -8   6   3       40.57       40.20      3.50 o 
  -7   6   3       60.63       72.06      3.65 o 
  -6   6   3      101.93      116.71      8.79 o 
  -5   6   3      104.10      100.79      7.83 o 
  -4   6   3       75.04       78.53      6.70 o 
  -3   6   3      177.85      163.22      8.85 o 
  -2   6   3      481.62      516.01     14.93 o 
  -1   6   3     2004.55     2045.66     28.81 o 
   0   6   3      176.36      179.30      8.13 o 
   1   6   3        5.13        2.87      1.93 o 
   2   6   3      163.06      171.95      7.37 o 
   3   6   3      186.56      190.88      7.57 o 
   4   6   3       67.88       64.94      3.66 o 
   5   6   3      127.16      126.70      5.05 o 
   6   6   3       94.26       81.74      4.74 o 
  -8   7   3       80.14       90.37      4.06 o 
  -5   7   3      266.07      263.88     13.09 o 
  -4   7   3       91.58       84.82      7.33 o 
  -3   7   3       90.98       71.88      6.27 o 
  -2   7   3      423.58      398.06     13.80 o 
  -1   7   3      841.02      816.06     18.70 o 
   0   7   3      581.66      564.69     14.98 o 
   1   7   3     1078.90     1158.61     20.76 o 
   2   7   3      380.64      385.38     11.24 o 
   3   7   3       53.23       49.01      4.09 o 
   4   7   3       49.92       49.87      3.94 o 
   5   7   3      511.00      512.74     11.57 o 
   6   7   3       29.23       24.45      2.49 o 
  -4   8   3       68.69       66.79      6.70 o 
  -3   8   3        9.07       12.77      3.26 o 
  -2   8   3        9.39        6.46      2.42 o 
  -1   8   3      613.38      652.13     17.37 o 
   0   8   3      380.67      375.45     12.79 o 
   1   8   3      123.84      120.40      7.03 o 
   2   8   3       27.43       26.91      3.31 o 
   3   8   3      147.75      152.46      7.16 o 
   4   8   3      225.98      205.38      7.80 o 
   5   8   3       41.92       40.95      3.28 o 
  -3   9   3      114.08      113.14      8.59 o 
  -2   9   3      324.77      326.90     13.76 o 
  -1   9   3       46.68       37.72      4.77 o 
   0   9   3       37.07       33.72      4.19 o 
   1   9   3       62.04       53.84      5.11 o 
   2   9   3       35.15       33.14      3.76 o 
   3   9   3        1.84        1.13      1.58 o 
   4   9   3       47.97       40.94      3.50 o 
   5   9   3       49.30       48.25      3.41 o 
  -2  10   3       31.20       23.53      4.22 o 
  -1  10   3       35.18       31.37      4.72 o 
   0  10   3       44.98       37.10      4.91 o 
   1  10   3       47.94       50.08      5.13 o 
   2  10   3      159.94      170.48      8.51 o 
   3  10   3      192.85      200.33      8.63 o 
   4  10   3       26.27       25.18      3.05 o 
   5  10   3       17.04       16.97      2.12 o 
  -2  11   3      227.33      236.70     12.59 o 
  -1  11   3        4.61        1.30      2.20 o 
   0  11   3       61.64       55.82      6.03 o 
   1  11   3       14.13       17.49      3.57 o 
   2  11   3       59.23       72.04      5.90 o 
   3  11   3       23.72       21.53      3.18 o 
   4  11   3        6.65        8.94      2.20 o 
  -1  12   3       41.54       39.40      5.48 o 
   0  12   3       17.75       21.31      4.24 o 
   1  12   3       13.91       16.58      3.49 o 
   2  12   3       39.71       36.80      4.43 o 
   3  12   3       73.68       78.49      5.95 o 
   0  13   3       60.70       57.76      6.64 o 
   1  13   3       72.67       69.68      6.59 o 
   2  13   3      113.85      124.67      8.40 o 
   3  13   3       11.92        7.74      2.04 o 
   1  14   3       13.32       12.25      3.47 o 
   2  14   3       14.56       16.71      3.60 o 
  -4 -17   4        1.15       -0.41      4.49 o 
  -3 -17   4        5.91        8.26      2.88 o 
  -2 -17   4        1.88       -2.57      2.57 o 
  -1 -17   4        0.07       -3.28      3.28 o 
   0 -17   4        9.15       11.40      3.85 o 
   1 -17   4        3.20       -1.52      3.44 o 
  -5 -16   4        1.51       -2.40      4.88 o 
  -4 -16   4        5.08        2.91      3.55 o 
  -3 -16   4        8.26        8.37      2.74 o 
  -2 -16   4        5.54        0.73      2.32 o 
  -1 -16   4        4.72        0.19      2.64 o 
   0 -16   4        2.09        0.84      2.22 o 
   1 -16   4        0.67       -2.32      2.96 o 
   2 -16   4        0.96        1.77      1.85 o 
   3 -16   4        0.10        3.77      2.74 o 
  -6 -15   4        0.91       -3.91      4.42 o 
  -5 -15   4        0.28       -3.06      4.99 o 
  -4 -15   4        4.86        3.94      2.27 o 
  -3 -15   4       10.79        7.10      2.71 o 
  -2 -15   4        4.28        4.52      2.38 o 
  -1 -15   4        2.63        2.59      2.24 o 
   0 -15   4       26.01       26.92      3.87 o 
   1 -15   4        7.49        5.31      2.99 o 
   2 -15   4        2.41        1.63      2.34 o 
   3 -15   4       10.84       10.44      3.09 o 
   4 -15   4        3.12        6.85      3.06 o 
  -7 -14   4        0.41       -3.81      4.67 o 
  -6 -14   4        5.59       -4.01      4.76 o 
  -5 -14   4        5.05        5.85      2.10 o 
  -4 -14   4        2.32        1.18      3.61 o 
  -3 -14   4        3.09        3.87      2.14 o 
  -2 -14   4       43.78       53.23      3.39 o 
  -1 -14   4        8.28        8.92      2.07 o 
   0 -14   4        5.37        8.88      2.18 o 
   1 -14   4       25.55       24.68      4.13 o 
   2 -14   4        0.42        2.23      1.77 o 
   3 -14   4        2.84        1.97      1.83 o 
   4 -14   4        4.25        5.80      3.28 o 
  -8 -13   4        6.48        4.70      4.13 o 
  -7 -13   4       12.16        9.53      4.26 o 
  -6 -13   4       17.99       12.48      4.98 o 
  -5 -13   4       14.79       11.03      2.36 o 
  -4 -13   4       12.05       15.18      2.94 o 
  -3 -13   4       26.22       27.69      3.79 o 
  -2 -13   4       52.44       56.05      3.91 o 
  -1 -13   4       33.60       39.91      4.56 o 
   0 -13   4        0.08        1.11      1.57 o 
   1 -13   4       11.34       17.99      3.63 o 
   2 -13   4        3.04        1.02      1.74 o 
   3 -13   4        6.74        1.45      3.06 o 
   4 -13   4        0.11        0.23      2.27 o 
   5 -13   4        0.22        2.83      2.79 o 
  -8 -12   4        1.61        0.20      3.23 o 
  -7 -12   4        0.47       -0.14      3.86 o 
  -6 -12   4       44.91       32.48      3.45 o 
  -5 -12   4       18.24       20.51      2.78 o 
  -4 -12   4      127.98      130.60     10.93 o 
  -3 -12   4      142.03      160.01      6.06 o 
  -2 -12   4       96.80      101.29      5.06 o 
  -1 -12   4       81.65       82.48      4.96 o 
   0 -12   4       72.96       70.14      5.00 o 
   1 -12   4       36.90       35.26      3.11 o 
   2 -12   4       43.43       46.78      4.34 o 
   3 -12   4        0.08       -1.61      1.77 o 
   4 -12   4        2.97        5.67      2.72 o 
   5 -12   4       20.82       14.06      3.46 o 
   6 -12   4        7.95        6.75      2.57 o 
  -9 -11   4        2.27       -3.78      5.20 o 
  -8 -11   4       14.04       25.75      6.25 o 
  -7 -11   4       15.42       14.50      4.84 o 
  -6 -11   4       83.77       85.95      4.57 o 
  -5 -11   4       69.03       69.96      8.41 o 
  -4 -11   4       60.55       43.82      6.56 o 
  -3 -11   4        0.00       -0.70      3.59 o 
  -2 -11   4       43.13       30.75      2.91 o 
  -1 -11   4      461.59      487.47     15.84 o 
   0 -11   4      151.29      157.19      6.82 o 
   1 -11   4       14.26       12.46      2.16 o 
   2 -11   4        5.00        6.66      3.63 o 
   3 -11   4       19.47       24.62      3.12 o 
   4 -11   4       14.73       14.94      2.53 o 
   5 -11   4        7.74        9.44      2.73 o 
   6 -11   4        3.16        3.06      3.36 o 
  -9 -10   4        0.51       -0.87      3.82 o 
  -8 -10   4       47.15       54.95      7.96 o 
  -7 -10   4       18.81       22.95      2.77 o 
  -6 -10   4        8.06        8.10      5.13 o 
  -5 -10   4        4.49        2.62      1.72 o 
  -4 -10   4       77.27       71.38      8.21 o 
  -3 -10   4       43.28       40.09      3.68 o 
  -2 -10   4      197.20      209.43      6.50 o 
  -1 -10   4      274.17      280.09      8.99 o 
   0 -10   4       81.45       63.45      4.33 o 
   1 -10   4       63.50       59.72      3.73 o 
   2 -10   4      159.21      131.99      6.49 o 
   3 -10   4       68.64       57.05      6.17 o 
   4 -10   4        2.91        2.77      1.98 o 
   5 -10   4       25.53       29.23      3.22 o 
   6 -10   4       10.14        6.75      2.64 o 
   7 -10   4        7.23        1.96      3.58 o 
 -10  -9   4        2.34        1.95      4.24 o 
  -9  -9   4        0.74       -0.87      4.21 o 
  -8  -9   4       40.05       34.47      6.64 o 
  -7  -9   4       49.28       52.28      3.16 o 
  -6  -9   4       32.81       38.95      7.90 o 
  -5  -9   4      131.53      137.34      5.95 o 
  -4  -9   4       58.02       66.87      7.24 o 
  -3  -9   4       18.34       10.59      1.40 o 
  -2  -9   4      101.32      108.19      7.03 o 
  -1  -9   4       42.10       39.86      3.30 o 
   0  -9   4      207.40      202.34      7.21 o 
   1  -9   4        9.29        9.28      1.97 o 
   2  -9   4       48.21       54.31      3.59 o 
   3  -9   4       19.32       16.46      8.91 o 
   4  -9   4       52.45       50.82      4.26 o 
   5  -9   4        6.43        5.21      2.64 o 
   6  -9   4       12.09       11.55      4.78 o 
   7  -9   4        0.97        6.15      2.57 o 
 -10  -8   4        1.75       -1.90      3.91 o 
  -9  -8   4       10.94        9.80      4.50 o 
  -8  -8   4       60.40       78.39      8.76 o 
  -7  -8   4       22.35       26.20      2.31 o 
  -6  -8   4      350.68      308.23      9.03 o 
  -5  -8   4      160.20      146.39      5.94 o 
  -4  -8   4       21.42       16.29      3.89 o 
  -3  -8   4       51.12       42.00      5.30 o 
  -2  -8   4      290.03      292.17      7.16 o 
  -1  -8   4      208.32      193.29     13.38 o 
   0  -8   4       33.03       34.28      3.20 o 
   1  -8   4       54.38       51.84      3.31 o 
   2  -8   4      128.94      150.03      5.81 o 
   3  -8   4      327.24      316.02      8.99 o 
   4  -8   4      255.41      248.43      8.59 o 
   5  -8   4        8.67        0.64      3.17 o 
   6  -8   4        3.72        2.93      4.28 o 
   7  -8   4        9.27       15.10      3.48 o 
 -10  -7   4       25.84       21.55      5.00 o 
  -9  -7   4       12.58       16.38      4.82 o 
  -8  -7   4        5.80        2.75      1.23 o 
  -7  -7   4       98.67       85.66      4.07 o 
  -6  -7   4       10.59       15.60      2.09 o 
  -5  -7   4      150.82      149.83      5.99 o 
  -4  -7   4       49.79       62.05      4.91 o 
  -2  -7   4       17.01       12.78      1.81 o 
  -1  -7   4       29.07       48.52      9.37 o 
   0  -7   4      125.23      127.52      7.48 o 
   1  -7   4       74.02       84.57      4.00 o 
   2  -7   4      158.77      150.53      4.20 o 
   3  -7   4       47.23       41.07      5.79 o 
   4  -7   4       49.92       48.52      6.60 o 
   5  -7   4        4.86        5.85      3.45 o 
   6  -7   4       15.34        9.49      3.95 o 
   7  -7   4        0.93        1.27      2.55 o 
   8  -7   4        5.74        7.81      2.87 o 
 -11  -6   4       15.56       16.68      3.96 o 
 -10  -6   4       16.92       15.12      3.89 o 
  -9  -6   4       56.41       62.74      7.98 o 
  -8  -6   4       32.18       33.16      2.53 o 
  -7  -6   4       20.15       13.53      3.90 o 
  -6  -6   4      129.20      137.63      5.39 o 
  -5  -6   4       68.41       78.21      3.73 o 
  -4  -6   4      142.17      123.14      6.69 o 
  -2  -6   4      832.68      821.28     11.25 o 
  -1  -6   4      149.35      156.56      5.56 o 
   0  -6   4       59.82       70.59      3.42 o 
   1  -6   4      132.01      122.66      5.47 o 
   2  -6   4      150.68      146.38      4.52 o 
   3  -6   4       85.97       89.20      3.96 o 
   4  -6   4      240.30      222.63     12.77 o 
   5  -6   4      116.96      125.96     10.21 o 
   6  -6   4       11.61       20.91      5.28 o 
   7  -6   4        0.46       -2.36      2.39 o 
   8  -6   4       33.21       33.42      4.59 o 
 -11  -5   4        5.14        8.44     11.45 o 
 -10  -5   4        0.33        0.86      6.55 o 
  -9  -5   4       13.68       14.33      3.31 o 
  -8  -5   4        3.81        2.21      3.20 o 
  -7  -5   4       19.98       21.52      2.44 o 
  -6  -5   4       97.37       95.80      4.09 o 
  -5  -5   4       71.67       72.45      4.11 o 
  -4  -5   4      248.80      256.03      9.38 o 
  -2  -5   4      554.79      544.66     11.16 o 
  -1  -5   4     1579.58     1689.42     17.42 o 
   0  -5   4      152.16      162.20      5.84 o 
   1  -5   4      119.47      119.15      4.41 o 
   2  -5   4      277.27      265.25      8.04 o 
   3  -5   4      362.97      372.20     11.00 o 
   4  -5   4       85.87       73.53      7.53 o 
   5  -5   4       47.51       46.96      6.76 o 
   6  -5   4      103.74      108.03      9.92 o 
   7  -5   4       15.95       17.08      3.61 o 
   8  -5   4       15.97       18.01      5.46 o 
 -11  -4   4        8.75        6.07      2.87 o 
 -10  -4   4       15.74       12.07      5.86 o 
  -9  -4   4       36.27       38.69      2.89 o 
  -8  -4   4       13.78       17.61      3.09 o 
  -7  -4   4       24.91       18.62      5.29 o 
  -6  -4   4      148.66      151.19      5.02 o 
  -5  -4   4       20.44       18.25      1.97 o 
  -4  -4   4      684.21      743.87     12.26 o 
  -3  -4   4      726.27      813.26     17.03 o 
  -2  -4   4       57.55       56.01      3.71 o 
  -1  -4   4      504.95      525.76     13.30 o 
   0  -4   4      957.47      968.68     13.79 o 
   1  -4   4      989.29      923.61     21.67 o 
   2  -4   4       49.01       38.48      4.26 o 
   3  -4   4      216.60      206.53      8.10 o 
   4  -4   4       66.57       55.44      6.83 o 
   5  -4   4       84.42       78.39      8.18 o 
   6  -4   4       30.01       33.52      6.20 o 
   7  -4   4        3.22        5.27      3.85 o 
   8  -4   4        5.89        7.21      3.85 o 
 -11  -3   4        0.41       -0.75      6.14 o 
 -10  -3   4       33.21       45.91      7.25 o 
  -9  -3   4        8.29        7.31      1.61 o 
  -8  -3   4       52.71       55.02      5.87 o 
  -7  -3   4       26.79       26.26      4.28 o 
  -6  -3   4       25.54       30.46      2.53 o 
  -5  -3   4      439.07      437.82     14.66 o 
  -4  -3   4      379.76      383.07     15.75 o 
  -3  -3   4      148.05      119.88      6.67 o 
  -2  -3   4      660.71      713.93     16.27 o 
  -1  -3   4      252.76      261.60      8.97 o 
   0  -3   4      566.41      648.03     11.09 o 
   1  -3   4      161.60      172.61      8.89 o 
   2  -3   4     1217.66     1217.57     17.97 o 
   3  -3   4       61.16       61.89      4.68 o 
   4  -3   4       17.54       18.71      4.51 o 
   5  -3   4      155.80      164.67     11.63 o 
   6  -3   4       18.70       18.18      4.94 o 
   7  -3   4        5.85        1.65      3.80 o 
   8  -3   4       16.83       21.91      3.85 o 
 -11  -2   4        7.68        4.90      2.73 o 
 -10  -2   4       14.37       10.87      3.08 o 
  -9  -2   4        5.95        3.80      2.39 o 
  -8  -2   4       75.62       85.26      4.26 o 
  -7  -2   4      129.84      125.82      4.80 o 
  -6  -2   4        7.24       14.31      3.32 o 
  -5  -2   4       48.53       59.26      3.22 o 
  -4  -2   4       65.99       70.88      3.21 o 
  -3  -2   4        5.26        2.79      1.17 o 
  -2  -2   4      385.35      384.95      6.99 o 
  -1  -2   4      369.32      393.67     12.17 o 
   0  -2   4      446.41      420.77     12.55 o 
   1  -2   4     1321.58     1308.90     24.15 o 
   2  -2   4      313.50      359.15     13.66 o 
   3  -2   4       21.53       21.97      3.53 o 
   4  -2   4      178.02      175.40      7.87 o 
   5  -2   4       51.19       53.10      7.20 o 
   6  -2   4      169.01      174.01     12.39 o 
   7  -2   4       29.02       29.29      4.15 o 
   8  -2   4       12.52       13.78      3.38 o 
 -11  -1   4       14.63       17.24      3.25 o 
 -10  -1   4       94.65       91.61      4.77 o 
  -9  -1   4        1.69        1.71      1.46 o 
  -8  -1   4      451.77      437.18      9.23 o 
  -7  -1   4       32.76       31.17      3.23 o 
  -6  -1   4       96.99      100.12      6.89 o 
  -5  -1   4      635.15      639.00     11.74 o 
  -4  -1   4      563.47      549.42      7.35 o 
  -3  -1   4      408.22      386.41      6.44 o 
  -2  -1   4       30.11       31.01      1.70 o 
  -1  -1   4       26.70       36.58      2.79 o 
   0  -1   4       65.09       61.41      5.08 o 
   1  -1   4      218.87      238.04     10.35 o 
   2  -1   4     1137.69     1097.79     23.81 o 
   3  -1   4      103.02       90.95      5.42 o 
   4  -1   4       17.22       15.59      2.92 o 
   5  -1   4       40.40       37.01      6.12 o 
   6  -1   4       41.33       48.90      5.88 o 
   7  -1   4        4.37       11.01      4.15 o 
   8  -1   4       20.47       34.38      7.12 o 
   9  -1   4        0.92        0.62      2.02 o 
 -11   0   4        5.72       12.91      2.93 o 
 -10   0   4        7.75        2.87      2.02 o 
  -9   0   4      507.10      534.21     10.67 o 
  -8   0   4       28.38       32.13      3.52 o 
  -7   0   4        2.83        2.58      3.47 o 
  -6   0   4      135.21      115.77      5.54 o 
  -5   0   4      455.47      490.05      8.41 o 
  -4   0   4      597.68      602.52     11.82 o 
  -3   0   4      322.72      297.57      6.99 o 
  -2   0   4      980.99      909.99     10.44 o 
  -1   0   4        4.26        6.79      1.27 o 
   0   0   4      221.56      236.65      6.78 o 
   1   0   4      676.72      655.02     16.94 o 
   2   0   4       47.10       59.80      5.75 o 
   3   0   4        1.70        0.01      2.01 o 
   4   0   4      251.02      238.21      9.15 o 
   5   0   4        0.01       -4.31      4.31 o 
   6   0   4       65.07       66.61     12.47 o 
   7   0   4        9.16       10.86      3.67 o 
   8   0   4        4.66        6.53      2.40 o 
   9   0   4        2.29       -0.50      2.21 o 
 -11   1   4       14.54        7.07      4.34 o 
 -10   1   4       95.10       90.92     13.18 o 
  -9   1   4        1.69       -3.63      3.71 o 
  -8   1   4      456.81      414.39     11.89 o 
  -7   1   4       32.90       31.20      8.07 o 
  -6   1   4       95.45       85.20      3.84 o 
  -5   1   4      628.63      645.19     15.86 o 
  -4   1   4      566.18      547.29     10.30 o 
  -3   1   4      419.64      403.45     12.44 o 
  -2   1   4       33.88       36.50      2.64 o 
  -1   1   4       28.61       36.98      2.98 o 
   0   1   4       60.74       69.39      3.81 o 
   1   1   4      221.73      239.11      9.64 o 
   2   1   4     1124.35     1145.77     12.01 o 
   3   1   4      104.57       98.54      4.38 o 
   4   1   4       18.24       22.72      2.41 o 
   5   1   4       39.43       44.17      6.34 o 
   6   1   4       41.35       53.43      6.03 o 
   7   1   4        4.18        4.68      2.57 o 
   8   1   4       20.49       25.20      3.68 o 
   9   1   4        0.95       -2.24      3.49 o 
  -9   2   4        6.49        7.61      2.73 o 
  -8   2   4       75.76       36.59     44.70 o 
  -7   2   4      130.47      125.18      5.45 o 
  -6   2   4        6.23        6.54      1.76 o 
  -5   2   4       47.08       61.56      3.74 o 
  -4   2   4       66.18       71.28      3.96 o 
  -3   2   4        4.51        2.32      1.32 o 
  -2   2   4      401.13      406.11      8.07 o 
  -1   2   4      373.72      421.57      8.52 o 
   0   2   4      443.06      448.39     13.03 o 
   1   2   4     1308.30     1313.89     16.61 o 
   2   2   4      309.83      342.95      8.86 o 
   3   2   4       21.61       22.69      1.86 o 
   4   2   4      176.69      165.28      5.46 o 
   5   2   4       50.24       42.39      6.37 o 
   6   2   4      168.50      165.67      9.83 o 
   7   2   4       28.87       24.99      4.48 o 
   8   2   4       12.51       10.77      3.85 o 
 -10   3   4       33.34       -0.01      1.33 o 
  -9   3   4        8.38        6.50      1.66 o 
  -8   3   4       51.89       52.61      3.22 o 
  -7   3   4       26.46       28.35      2.89 o 
  -6   3   4       24.36       25.72      3.33 o 
  -5   3   4      438.28      436.87     14.85 o 
  -4   3   4      377.16      366.10     13.15 o 
  -3   3   4      140.49      114.80      4.15 o 
  -2   3   4      678.62      688.27     10.38 o 
  -1   3   4      246.24      278.92     11.64 o 
   0   3   4      575.02      647.13     12.12 o 
   1   3   4      162.22      171.78      8.14 o 
   2   3   4     1228.76     1179.94     16.36 o 
   3   3   4       60.45       56.32      4.41 o 
   4   3   4       17.99       27.12      2.60 o 
   5   3   4      158.07      168.15      9.05 o 
   6   3   4       18.89       23.59      3.84 o 
   7   3   4        6.19        5.55      2.27 o 
  -9   4   4       37.38       40.76      4.45 o 
  -8   4   4       13.98       13.84      2.79 o 
  -7   4   4       25.28       17.18      2.13 o 
  -6   4   4      147.06      139.95      9.14 o 
  -5   4   4       20.34       25.97      4.09 o 
  -4   4   4      681.45      730.83      9.31 o 
  -3   4   4      736.22      802.41     10.25 o 
  -2   4   4       54.56       48.03      2.92 o 
  -1   4   4      513.57      558.93      9.84 o 
   0   4   4      963.62      990.54     13.81 o 
   1   4   4      969.75      966.68     19.33 o 
   2   4   4       46.98       40.33      3.27 o 
   3   4   4      216.14      204.79      7.51 o 
   4   4   4       69.42       67.53      4.37 o 
   5   4   4       84.07       76.50      6.02 o 
   6   4   4       30.57       35.20      4.29 o 
  -8   5   4        3.79        1.33      1.35 o 
  -7   5   4       20.40       21.67      2.40 o 
  -6   5   4       95.45       89.58      3.23 o 
  -5   5   4       68.80       61.67      2.22 o 
  -4   5   4      246.65      238.46      8.28 o 
  -3   5   4      589.77      559.41      8.18 o 
  -2   5   4      565.62      577.55      9.41 o 
  -1   5   4     1562.10     1694.41     17.44 o 
   0   5   4      150.61      159.95      5.76 o 
   1   5   4      118.40      119.97      7.04 o 
   2   5   4      283.44      281.82     10.52 o 
   3   5   4      361.62      372.51     15.63 o 
   4   5   4       85.35       79.73      4.69 o 
   5   5   4       44.86       45.94      4.58 o 
   6   5   4      102.94       92.19      6.40 o 
  -8   6   4       32.30       33.22      2.56 o 
  -7   6   4       20.56       13.75      1.20 o 
  -5   6   4       68.33       77.89      7.11 o 
  -4   6   4      144.28      128.95      8.62 o 
  -3   6   4      130.98      165.51      9.56 o 
  -2   6   4      840.37      866.14     20.83 o 
  -1   6   4      145.44      150.23      8.47 o 
   0   6   4       58.22       67.83      5.61 o 
   1   6   4      131.63      117.12      7.19 o 
   2   6   4      148.74      155.59      7.96 o 
   3   6   4       86.29       86.96      6.08 o 
   4   6   4      240.71      234.97      7.68 o 
   5   6   4      118.19      138.43      7.35 o 
   6   6   4       11.86       18.51      3.22 o 
  -4   7   4       49.96       63.81      6.49 o 
  -3   7   4        1.56        2.33      2.57 o 
  -2   7   4       15.89        7.47      2.45 o 
  -1   7   4       30.95       44.91      5.03 o 
   0   7   4      124.55      139.50      8.23 o 
   1   7   4       72.91       79.21      6.11 o 
   2   7   4      158.13      147.89      8.09 o 
   3   7   4       48.04       42.21      4.46 o 
   4   7   4       50.44       47.52      4.70 o 
   5   7   4        5.58        9.28      2.30 o 
  -4   8   4       22.01       16.68      3.61 o 
  -3   8   4       51.81       51.68      5.98 o 
  -2   8   4      283.91      295.97     13.00 o 
  -1   8   4      209.06      197.70     10.32 o 
   0   8   4       33.69       34.73      4.62 o 
   1   8   4       54.85       54.26      5.24 o 
   2   8   4      127.40      149.31      8.27 o 
   3   8   4      331.21      306.16     11.21 o 
   4   8   4      255.00      226.31      9.48 o 
   5   8   4        8.92        6.74      2.16 o 
  -3   9   4       17.83       17.01      3.78 o 
  -2   9   4      101.98      116.52      8.37 o 
  -1   9   4       43.88       47.44      5.52 o 
   0   9   4      208.58      213.94     10.67 o 
   1   9   4        9.44        4.71      2.53 o 
   2   9   4       48.88       53.75      5.31 o 
   3   9   4       19.16       18.79      3.22 o 
   4   9   4       52.84       51.11      4.76 o 
   5   9   4        5.90        8.85      2.34 o 
  -2  10   4      195.32      211.34     11.83 o 
  -1  10   4      273.94      273.02     12.84 o 
   0  10   4       79.67       58.94      6.06 o 
   1  10   4       66.01       69.58      6.23 o 
   2  10   4      160.80      134.24      8.26 o 
   3  10   4       68.15       62.02      5.44 o 
   4  10   4        2.83        5.59      2.11 o 
  -1  11   4      458.31      468.84     17.78 o 
   0  11   4      152.29      155.16      9.89 o 
   1  11   4       14.36       13.82      3.36 o 
   2  11   4        5.16        6.26      2.28 o 
   3  11   4       19.56       17.56      3.15 o 
   0  12   4       73.97       78.03      7.28 o 
   1  12   4       37.44       43.30      5.34 o 
   2  12   4       43.63       41.90      5.07 o 
   3  12   4        0.10        0.05      1.83 o 
   1  13   4       11.37       16.18      3.57 o 
   2  13   4        2.88        6.61      2.81 o 
  -4 -16   5        4.25        4.60      2.30 o 
  -3 -16   5        0.87        4.82      4.32 o 
  -2 -16   5        0.35        4.48      2.64 o 
  -1 -16   5        1.04        5.63      2.73 o 
   0 -16   5        4.40        1.62      2.02 o 
   1 -16   5        3.33        0.01      2.05 o 
  -6 -15   5        0.02       -1.45      4.05 o 
  -5 -15   5        5.76        5.28      3.94 o 
  -4 -15   5        3.67        4.45      2.57 o 
  -3 -15   5        1.18       -0.06      4.86 o 
  -2 -15   5        2.12        6.57      2.87 o 
  -1 -15   5       15.90       15.19      3.25 o 
   0 -15   5       12.15        5.89      2.32 o 
   1 -15   5        2.40        2.39      2.02 o 
   2 -15   5        5.66       10.21      2.47 o 
   3 -15   5        5.31        9.90      3.43 o 
  -7 -14   5        1.83        3.22      4.17 o 
  -6 -14   5        3.57        6.32      4.76 o 
  -5 -14   5       20.02       18.05      3.24 o 
  -4 -14   5       10.54       12.04      4.85 o 
  -3 -14   5        8.83        9.23      4.43 o 
  -2 -14   5        2.86       -2.41      3.93 o 
  -1 -14   5       22.75       23.08      5.61 o 
   0 -14   5        5.76        0.52      3.18 o 
   1 -14   5        0.30       -1.72      1.81 o 
   2 -14   5        4.96        5.53      2.29 o 
   3 -14   5        2.80        3.29      2.56 o 
   4 -14   5        8.23        9.28      4.22 o 
  -8 -13   5        2.40        1.25      4.59 o 
  -7 -13   5       12.50        4.36      4.20 o 
  -6 -13   5        8.43        5.35      2.54 o 
  -5 -13   5        0.09       -4.12      4.46 o 
  -4 -13   5       24.18       23.83      5.89 o 
  -3 -13   5       56.55       52.46      7.50 o 
  -2 -13   5       60.87       54.99      4.09 o 
  -1 -13   5        8.69        6.87      2.46 o 
   0 -13   5       27.64       19.60      3.05 o 
   1 -13   5        4.77        4.29      2.32 o 
   2 -13   5       11.40       14.36      3.17 o 
   3 -13   5       11.99       13.51      3.27 o 
   4 -13   5       13.02       16.12      3.74 o 
  -8 -12   5        2.87       -4.96      4.96 o 
  -7 -12   5        1.07        3.73      4.21 o 
  -6 -12   5       19.14       15.04      5.31 o 
  -5 -12   5       14.50       18.71      5.49 o 
  -4 -12   5       70.27       71.47      8.53 o 
  -3 -12   5       19.76       20.76      3.30 o 
  -2 -12   5       43.82       50.88      4.22 o 
  -1 -12   5       20.94       19.38      2.94 o 
   0 -12   5       26.77       22.01      6.42 o 
   1 -12   5       31.03       35.77      4.26 o 
   2 -12   5       51.62       61.13      5.16 o 
   3 -12   5       42.32       45.68      7.23 o 
   4 -12   5       15.78       16.56      3.77 o 
   5 -12   5        6.56        6.44      4.61 o 
  -9 -11   5        2.07        2.17      3.34 o 
  -8 -11   5        6.67        7.08      4.62 o 
  -7 -11   5        2.04        5.46      4.17 o 
  -6 -11   5       15.11       15.03      2.65 o 
  -5 -11   5       19.26       18.93      2.99 o 
  -4 -11   5      119.69      126.49     10.77 o 
  -3 -11   5        5.92        7.65      1.53 o 
  -2 -11   5       57.33       46.67      3.68 o 
  -1 -11   5      110.68      110.06      5.86 o 
   0 -11   5       74.47       64.64      4.07 o 
   1 -11   5       21.59       20.82      4.76 o 
   2 -11   5       19.23       25.54      3.65 o 
   3 -11   5        4.39        4.22      7.56 o 
   4 -11   5       20.18       39.69      6.84 o 
   5 -11   5        1.99        4.16      2.57 o 
  -9 -10   5       13.34       18.89      6.05 o 
  -8 -10   5       36.02       38.17      7.07 o 
  -7 -10   5       15.79       11.36      5.03 o 
  -6 -10   5       96.14       93.74      5.46 o 
  -5 -10   5       25.35       24.12      3.17 o 
  -4 -10   5        2.98       -0.13      3.71 o 
  -3 -10   5      113.78      120.01      4.61 o 
  -2 -10   5      398.79      414.28     12.15 o 
  -1 -10   5      170.84      169.56      7.01 o 
   0 -10   5      146.55      147.10      5.81 o 
   1 -10   5      159.08      150.55      6.01 o 
   2 -10   5      172.04      194.22     11.63 o 
   3 -10   5       40.97       34.70      3.47 o 
   4 -10   5       13.84       17.95      5.38 o 
   5 -10   5        4.36        5.35      3.75 o 
   6 -10   5        3.50        0.22      4.42 o 
 -10  -9   5        3.58       -0.87      3.61 o 
  -9  -9   5        3.26        3.17      3.81 o 
  -8  -9   5       30.52       31.98      6.33 o 
  -7  -9   5        4.49        1.53      1.64 o 
  -6  -9   5       40.57       52.50      4.16 o 
  -5  -9   5        6.36        9.54      2.54 o 
  -4  -9   5       26.20       25.28      5.24 o 
  -3  -9   5      256.69      272.99      7.72 o 
  -2  -9   5        6.66        4.73      3.01 o 
  -1  -9   5      117.60      124.10      5.88 o 
   0  -9   5      105.69       94.00      4.61 o 
   1  -9   5      133.40      151.63      5.90 o 
   2  -9   5       44.41       52.06      3.14 o 
   3  -9   5       11.53       10.85      2.27 o 
   4  -9   5       60.80       58.17      7.78 o 
   5  -9   5        4.88        7.59      4.73 o 
   6  -9   5       11.61       13.77      3.69 o 
 -10  -8   5       24.11       24.97      6.20 o 
  -9  -8   5        9.73       11.88      4.14 o 
  -8  -8   5       18.10       22.92      5.30 o 
  -7  -8   5       23.41       26.35      2.86 o 
  -6  -8   5       58.79       68.41      5.39 o 
  -5  -8   5      279.66      285.28      9.10 o 
  -4  -8   5       20.99       32.73      5.71 o 
  -3  -8   5        9.64        4.41      3.19 o 
  -2  -8   5       43.12       37.74      3.15 o 
  -1  -8   5       42.01       42.92      3.61 o 
   0  -8   5       28.14       23.73      2.51 o 
   1  -8   5       88.99       76.83      4.24 o 
   2  -8   5       64.34       55.17      4.67 o 
   3  -8   5       33.57       32.95      3.36 o 
   4  -8   5       46.95       53.75      7.43 o 
   5  -8   5       28.38       39.67      6.54 o 
   6  -8   5        0.42        2.19      3.83 o 
   7  -8   5        1.51       -0.59      2.53 o 
 -10  -7   5        9.41       10.13      5.53 o 
  -9  -7   5        4.99        4.19      3.58 o 
  -8  -7   5       14.24       13.45      2.09 o 
  -7  -7   5       71.00       69.63      4.45 o 
  -6  -7   5        6.33       16.83      6.44 o 
  -5  -7   5       52.23       53.69      4.21 o 
  -4  -7   5       12.07        9.62      2.57 o 
  -3  -7   5       66.24       59.14      6.82 o 
  -2  -7   5      541.53      537.44     10.70 o 
  -1  -7   5      150.83      146.54      6.12 o 
   0  -7   5      176.39      162.05      5.64 o 
   1  -7   5       34.00       29.31      2.81 o 
   2  -7   5      102.13      102.75      4.04 o 
   3  -7   5       52.83       58.18      7.39 o 
   4  -7   5       18.75       19.14      5.40 o 
   5  -7   5        5.31        7.37      4.36 o 
   6  -7   5        7.08       11.82      4.34 o 
   7  -7   5       17.88       11.84      3.44 o 
 -10  -6   5        5.47        8.32      4.17 o 
  -9  -6   5       18.94       14.92      3.79 o 
  -8  -6   5        6.44        9.63      2.15 o 
  -7  -6   5       71.59       78.66      4.68 o 
  -6  -6   5       61.04       62.16      4.46 o 
  -5  -6   5        2.99        2.29      2.02 o 
  -4  -6   5       43.72       50.92      5.18 o 
  -2  -6   5        7.36        3.98      1.82 o 
  -1  -6   5      172.17      175.95      6.54 o 
   0  -6   5       56.55       53.00      3.31 o 
   1  -6   5      110.53      100.41      3.01 o 
   2  -6   5       43.76       48.93      4.59 o 
   3  -6   5       27.73       32.16      5.91 o 
   4  -6   5       32.85       24.86      5.27 o 
   5  -6   5       22.07       24.57      5.59 o 
   6  -6   5       14.80       12.43      4.99 o 
   7  -6   5        8.67       16.67      5.31 o 
 -11  -5   5        9.12       16.77      6.60 o 
 -10  -5   5        0.15        1.85      2.82 o 
  -9  -5   5       12.26       15.95      3.75 o 
  -8  -5   5       22.06       29.03      4.02 o 
  -7  -5   5      296.85      317.35      9.15 o 
  -6  -5   5      113.37      120.47      5.78 o 
  -5  -5   5       95.36      108.82      4.60 o 
  -4  -5   5       58.90       63.72      5.69 o 
  -3  -5   5       12.89        7.26      2.47 o 
  -2  -5   5      278.19      322.99      8.93 o 
  -1  -5   5      132.04      145.07      7.08 o 
   0  -5   5      683.60      686.28     13.11 o 
   1  -5   5       42.04       37.18      3.64 o 
   2  -5   5      126.02      119.59      6.58 o 
   3  -5   5       17.35       15.42      4.16 o 
   4  -5   5       50.25       57.26      7.75 o 
   5  -5   5       71.37       66.75      8.19 o 
   6  -5   5       30.96       32.85      6.53 o 
   7  -5   5        9.91       13.27      5.40 o 
 -11  -4   5        1.70       -2.17      2.40 o 
 -10  -4   5       13.73       14.71      3.51 o 
  -9  -4   5       45.21       43.99      3.67 o 
  -8  -4   5       93.36       88.95      4.49 o 
  -7  -4   5       20.49       23.39      2.60 o 
  -6  -4   5        0.02        1.62      1.52 o 
  -5  -4   5      137.30      134.24      5.00 o 
  -4  -4   5      203.24      225.66      7.37 o 
  -3  -4   5      769.92      814.71     19.47 o 
  -2  -4   5      470.35      430.19     11.94 o 
  -1  -4   5      222.03      246.04     10.19 o 
   0  -4   5      382.78      376.48      9.65 o 
   1  -4   5       96.33       90.40      7.22 o 
   2  -4   5        3.06        8.76      2.47 o 
   3  -4   5       98.00       95.88      8.82 o 
   4  -4   5       17.75       10.99      3.89 o 
   5  -4   5       84.53       79.29      8.83 o 
   6  -4   5       25.87       34.75      6.62 o 
   7  -4   5        3.47        5.94      3.82 o 
   8  -4   5        2.94        4.39      2.79 o 
 -11  -3   5        2.69        3.71      2.40 o 
 -10  -3   5       11.25       12.82      3.27 o 
  -9  -3   5       29.74       28.11      3.14 o 
  -8  -3   5       12.15       10.94      2.07 o 
  -7  -3   5      101.70       88.37      4.34 o 
  -6  -3   5      349.06      393.76      7.51 o 
  -5  -3   5      115.83      132.31      4.25 o 
  -4  -3   5       21.60       26.20      2.28 o 
  -3  -3   5      353.45      344.34      6.56 o 
  -2  -3   5      396.85      413.37     10.62 o 
  -1  -3   5       50.49       59.50      5.12 o 
   0  -3   5      136.17      130.89      8.00 o 
   1  -3   5       81.26       83.84      6.97 o 
   2  -3   5       16.13       18.90      3.18 o 
   3  -3   5       40.58       40.40      6.04 o 
   4  -3   5       39.58       36.50      6.47 o 
   5  -3   5       37.54       33.57      6.42 o 
   6  -3   5       17.84       19.82      5.77 o 
   7  -3   5       11.84       15.29      4.61 o 
   8  -3   5        2.55        6.67      2.80 o 
 -11  -2   5       11.98       11.60      5.26 o 
 -10  -2   5        1.01        2.19      2.80 o 
  -9  -2   5        4.06        3.57      1.53 o 
  -8  -2   5      271.47      280.95      7.75 o 
  -7  -2   5        4.28        5.32      1.67 o 
  -6  -2   5        3.23        9.55      2.03 o 
  -5  -2   5      130.68      111.98      3.90 o 
  -4  -2   5       19.10       25.15      2.19 o 
  -3  -2   5      279.87      299.74      6.00 o 
  -2  -2   5      504.93      475.57      9.05 o 
  -1  -2   5      369.47      393.40      9.41 o 
   0  -2   5       52.34       38.56      4.56 o 
   1  -2   5      137.85      152.97      9.28 o 
   2  -2   5       98.68       90.51      7.77 o 
   3  -2   5        6.92        7.80      3.79 o 
   4  -2   5      130.40      141.52     11.10 o 
   5  -2   5      347.52      377.99     18.32 o 
   6  -2   5       44.55       41.89      7.69 o 
   7  -2   5       11.43       13.80      3.11 o 
   8  -2   5        7.22       11.63      4.39 o 
 -11  -1   5        2.82        2.88      3.38 o 
 -10  -1   5       58.71       53.30      5.24 o 
  -9  -1   5       81.20       85.93      4.57 o 
  -8  -1   5       96.57      102.16      4.85 o 
  -7  -1   5       51.25       57.46      3.60 o 
  -6  -1   5       43.02       35.03      4.18 o 
  -5  -1   5      214.55      229.14      7.44 o 
  -4  -1   5      111.83      111.97      4.10 o 
  -3  -1   5      557.50      540.87      7.93 o 
  -2  -1   5      149.55      168.44      4.54 o 
  -1  -1   5       75.43       64.57      3.98 o 
   0  -1   5      489.35      549.70     11.56 o 
   1  -1   5       98.89      110.08      7.81 o 
   2  -1   5        5.04        9.83      3.19 o 
   3  -1   5        7.09        7.69      2.49 o 
   4  -1   5       86.81       92.84      9.24 o 
   5  -1   5      234.76      218.73     14.22 o 
   6  -1   5       59.79       55.39     10.06 o 
   7  -1   5       13.08       13.17      7.58 o 
   8  -1   5        8.64        4.04      3.44 o 
 -11   0   5       19.71       28.97      4.14 o 
 -10   0   5      155.31      173.23      8.64 o 
  -9   0   5       81.75       76.10      4.38 o 
  -8   0   5        2.94        2.85      2.03 o 
  -7   0   5       38.05       30.89      3.66 o 
  -6   0   5       17.56       31.28      3.27 o 
  -5   0   5       39.45       43.40      3.49 o 
  -4   0   5      149.46      149.05      8.42 o 
  -3   0   5      311.56      292.38     11.76 o 
  -2   0   5      465.09      440.96      7.00 o 
  -1   0   5      283.48      270.27      5.76 o 
   0   0   5     1384.14     1369.55     46.64 o 
   1   0   5        0.11        1.34      1.45 o 
   2   0   5       40.72       24.33      4.76 o 
   3   0   5       31.01       27.94      3.62 o 
   4   0   5       25.16       34.75      4.32 o 
   5   0   5       10.17       11.78      4.79 o 
   6   0   5        0.29        1.25      2.15 o 
   7   0   5       43.46       38.42      5.58 o 
   8   0   5        3.93        1.58      3.06 o 
 -10   1   5       58.26       65.63     14.58 o 
  -9   1   5       80.69       83.46      5.64 o 
  -8   1   5       96.42       92.69      4.60 o 
  -7   1   5       51.42       49.76      5.31 o 
  -6   1   5       41.79       36.15      4.77 o 
  -5   1   5      217.51      233.19     10.97 o 
  -4   1   5      112.66      119.06      7.80 o 
  -3   1   5      542.60      528.42     11.33 o 
  -2   1   5      148.52      161.14      5.96 o 
  -1   1   5       74.46       57.83      3.78 o 
   0   1   5      487.69      513.29     11.15 o 
   1   1   5      102.63      115.94      9.35 o 
   2   1   5        5.62        3.20      1.01 o 
   3   1   5        6.29        3.84      1.78 o 
   4   1   5       84.69       84.30      6.68 o 
   5   1   5      232.65      236.10     14.65 o 
   6   1   5       59.47       50.68      7.02 o 
   7   1   5       13.50        3.24      2.40 o 
   8   1   5        8.70        5.55      2.82 o 
 -10   2   5        0.98        2.52      2.29 o 
  -9   2   5        3.95        3.37      2.48 o 
  -8   2   5      271.61      264.48     13.27 o 
  -7   2   5        4.18        2.79      2.36 o 
  -6   2   5        3.11        8.19      2.96 o 
  -5   2   5      133.36      113.25      8.01 o 
  -4   2   5       19.43       23.77      2.42 o 
  -3   2   5      279.87      293.30      7.62 o 
  -2   2   5      498.21      493.81     10.53 o 
  -1   2   5      371.18      394.30      9.40 o 
   0   2   5       51.78       38.76      4.63 o 
   1   2   5      145.90      163.28      6.58 o 
   2   2   5       96.52       93.16      5.25 o 
   3   2   5        7.34        7.90      2.00 o 
   4   2   5      132.52      149.01      5.06 o 
   5   2   5      348.78      359.05     11.57 o 
   6   2   5       44.15       33.95      3.47 o 
  -9   3   5       29.42       21.40      3.64 o 
  -7   3   5      101.04       85.95      7.52 o 
  -6   3   5      350.84      393.78     15.46 o 
  -5   3   5      114.41      121.81      8.48 o 
  -4   3   5       21.87       22.51      2.51 o 
  -3   3   5      351.16      342.76      8.46 o 
  -2   3   5      399.21      408.94      9.20 o 
  -1   3   5       52.11       54.12      3.66 o 
   0   3   5      131.83      127.91      8.04 o 
   1   3   5       82.50       80.29      7.74 o 
   2   3   5       16.89       20.76      3.21 o 
   3   3   5       41.31       42.24     10.99 o 
   4   3   5       37.34       32.97      3.72 o 
   5   3   5       38.00       35.16      5.04 o 
   6   3   5       18.02       19.93      4.02 o 
  -9   4   5       44.94       39.66      4.15 o 
  -6   4   5        0.03        2.04      2.78 o 
  -5   4   5      139.25      143.82      4.93 o 
  -4   4   5      201.36      215.04      6.09 o 
  -3   4   5      769.77      801.07     12.18 o 
  -2   4   5      463.01      433.90     10.35 o 
  -1   4   5      221.84      251.91      7.54 o 
   0   4   5      386.92      393.03     13.85 o 
   1   4   5       95.93       92.49      5.09 o 
   2   4   5        3.38        1.94      1.84 o 
   3   4   5       96.83       84.66      6.37 o 
   4   4   5       16.40       11.89      2.63 o 
   5   4   5       84.20       83.78      6.96 o 
   6   4   5       25.73       33.99      4.76 o 
  -8   5   5       22.41       24.93      2.68 o 
  -6   5   5      116.28      119.23      4.56 o 
  -5   5   5       96.22      107.77      3.92 o 
  -4   5   5       60.43       67.21      3.60 o 
  -3   5   5       12.08        8.95      1.68 o 
  -2   5   5      279.43      318.29      8.07 o 
  -1   5   5      135.32      151.74      5.98 o 
   0   5   5      683.80      695.50     18.55 o 
   1   5   5       44.43       36.73      3.56 o 
   2   5   5      124.28      123.03      6.07 o 
   3   5   5       18.01       17.42      3.74 o 
   4   5   5       52.57       55.78      5.68 o 
   5   5   5       70.92       77.03      6.54 o 
  -8   6   5        6.61        6.17      1.00 o 
  -5   6   5        3.49        2.23      0.64 o 
  -4   6   5       44.54       44.46      3.01 o 
  -3   6   5       45.12       46.83      2.99 o 
  -2   6   5        6.00        4.32      1.87 o 
  -1   6   5      171.65      172.35      6.62 o 
   0   6   5       57.98       58.39      5.70 o 
   1   6   5      113.55      108.39      5.47 o 
   2   6   5       43.01       46.85      5.13 o 
   3   6   5       27.07       29.01      4.11 o 
   4   6   5       34.27       35.67      4.59 o 
   5   6   5       21.32       23.06      3.79 o 
  -3   7   5       64.62       75.70      7.15 o 
  -2   7   5      545.51      572.31     18.53 o 
  -1   7   5      153.79      170.15      9.94 o 
   0   7   5      179.38      154.70      9.35 o 
   1   7   5       32.21       20.34      3.87 o 
   2   7   5      100.95       93.43      7.10 o 
   3   7   5       53.64       55.81      5.58 o 
   4   7   5       18.00       16.30      3.43 o 
   5   7   5        5.38        6.36      2.45 o 
  -2   8   5       41.47       36.91      5.36 o 
  -1   8   5       40.95       46.28      5.57 o 
   0   8   5       27.59       23.87      4.22 o 
   1   8   5       85.85       70.61      6.52 o 
   2   8   5       62.48       49.10      5.49 o 
   3   8   5       33.24       24.43      3.66 o 
   4   8   5       47.02       38.59      4.59 o 
  -1   9   5      115.56      116.54      8.69 o 
   0   9   5      102.88      111.39      8.38 o 
   1   9   5      132.65      135.89      9.17 o 
   2   9   5       44.62       50.81      5.88 o 
   3   9   5       11.53       12.59      3.10 o 
   4   9   5       59.87       63.14      5.84 o 
   0  10   5      146.41      149.50      9.88 o 
   1  10   5      157.92      147.09      9.51 o 
   2  10   5      170.79      180.19     10.28 o 
   3  10   5       40.97       32.80      4.67 o 
   1  11   5       22.21       16.76      3.82 o 
   2  11   5       19.61       22.41      3.92 o 
   3  11   5        4.51        1.81      1.88 o 
   2  12   5       51.55       64.47      6.55 o 
  -3 -16   6        1.55        2.01      2.75 o 
  -2 -16   6        3.07        6.19      3.21 o 
  -1 -16   6        2.77        4.08      2.42 o 
  -5 -15   6        1.50       -2.96      3.42 o 
  -4 -15   6        0.78        2.62      3.37 o 
  -3 -15   6        0.08        1.84      3.95 o 
  -2 -15   6       10.70       19.36      5.78 o 
  -1 -15   6        9.58       11.41      4.92 o 
   0 -15   6       10.65       15.30      3.62 o 
   1 -15   6        8.02        9.17      3.27 o 
  -6 -14   6       19.05       23.07      6.70 o 
  -5 -14   6       20.56       35.22      7.34 o 
  -4 -14   6       16.85       14.63      5.12 o 
  -3 -14   6        4.50        5.50      3.66 o 
  -2 -14   6       48.76       45.74      7.47 o 
  -1 -14   6       63.69       64.84      8.38 o 
   0 -14   6        4.77        5.10      2.79 o 
   1 -14   6        2.75        1.14      2.31 o 
   2 -14   6        0.37        0.17      2.73 o 
  -7 -13   6        0.17        4.51      5.24 o 
  -6 -13   6        3.79       -0.96      4.11 o 
  -5 -13   6        0.56        4.23      4.01 o 
  -4 -13   6       10.33       10.45      5.11 o 
  -3 -13   6       39.83       23.93      5.90 o 
  -2 -13   6       89.75       83.31      9.19 o 
  -1 -13   6       56.72       50.07      4.55 o 
   0 -13   6        9.13       15.72      3.75 o 
   1 -13   6        5.52       11.69      3.16 o 
   2 -13   6        6.43       10.53      2.98 o 
   3 -13   6        2.80        0.54      4.02 o 
  -8 -12   6        0.96        2.50      3.93 o 
  -7 -12   6        2.70        0.70      4.25 o 
  -6 -12   6        1.93        1.23      3.62 o 
  -5 -12   6       26.90       24.93      6.20 o 
  -4 -12   6       17.95       22.93      6.09 o 
  -3 -12   6       13.37       20.49      5.71 o 
  -2 -12   6       21.01       24.16      3.13 o 
  -1 -12   6        6.62        4.51      2.33 o 
   0 -12   6       37.44       38.11      4.59 o 
   1 -12   6       19.31       15.17      3.35 o 
   2 -12   6       15.81       10.35      3.04 o 
   3 -12   6        3.59        1.12      3.79 o 
   4 -12   6        6.36        4.97      4.22 o 
  -8 -11   6       22.61       22.10      5.83 o 
  -7 -11   6        2.50       -2.95      4.38 o 
  -6 -11   6       25.03       32.00      3.78 o 
  -5 -11   6       23.82       18.88      3.27 o 
  -4 -11   6       12.29       16.68      5.37 o 
  -3 -11   6       27.76       31.40      2.97 o 
  -2 -11   6       96.27      101.77      5.64 o 
  -1 -11   6        9.46       15.72      3.06 o 
   0 -11   6       23.59       27.30      2.99 o 
   1 -11   6       13.52       21.45      3.65 o 
   2 -11   6        9.84        5.77      3.73 o 
   3 -11   6        3.47        7.84      4.42 o 
   4 -11   6       11.15       23.04      6.24 o 
  -9 -10   6        1.66        3.73      4.19 o 
  -8 -10   6        4.50        0.87      3.99 o 
  -7 -10   6       20.93       23.15      5.78 o 
  -6 -10   6       29.68       19.55      4.17 o 
  -5 -10   6       11.57       11.78      2.63 o 
  -4 -10   6        2.07       17.63      5.50 o 
  -3 -10   6      269.60      237.90     12.92 o 
  -2 -10   6       35.76       30.09      3.22 o 
  -1 -10   6        8.43       10.89      2.77 o 
   0 -10   6       30.53       33.02      3.27 o 
   1 -10   6       10.33        8.17      2.63 o 
   2 -10   6       52.85       50.77      3.77 o 
   3 -10   6       26.21       27.85      6.27 o 
   4 -10   6       16.86        7.83      4.47 o 
   5 -10   6        2.44        6.87      4.39 o 
  -9  -9   6       23.03       33.81      6.97 o 
  -8  -9   6        2.64        4.83      4.23 o 
  -7  -9   6       26.85       28.01      3.49 o 
  -6  -9   6        9.61        8.33      2.38 o 
  -5  -9   6       53.31       57.25      4.86 o 
  -4  -9   6       70.59       66.22      8.39 o 
  -3  -9   6      102.91      108.11      5.04 o 
  -2  -9   6       46.95       54.40      4.25 o 
  -1  -9   6       16.32       14.62      2.35 o 
   0  -9   6       20.25       14.09      2.43 o 
   1  -9   6       61.32       68.77      5.42 o 
   2  -9   6       80.04       73.36      5.20 o 
   3  -9   6       23.31       23.56      5.56 o 
   4  -9   6        4.11        8.97      4.24 o 
   5  -9   6       13.02        9.93      4.75 o 
 -10  -8   6        2.73        7.21      3.53 o 
  -9  -8   6        7.82        5.27      3.94 o 
  -8  -8   6        6.34       14.02      5.12 o 
  -7  -8   6       10.00        5.88      4.39 o 
  -6  -8   6       67.66       70.09      5.13 o 
  -5  -8   6       19.12       19.75      3.25 o 
  -4  -8   6       91.03       76.58      5.51 o 
  -3  -8   6      257.23      287.08     15.01 o 
  -2  -8   6       34.36       35.99      3.49 o 
  -1  -8   6      171.79      175.01      6.29 o 
   0  -8   6       84.27      100.02      5.03 o 
   1  -8   6        2.74        1.44      1.16 o 
   2  -8   6       15.77       13.90      4.61 o 
   3  -8   6      102.73      106.99     10.36 o 
   4  -8   6       21.56       20.61      5.67 o 
   5  -8   6        4.32        1.60      4.45 o 
   6  -8   6        9.11       23.02      5.93 o 
 -10  -7   6       10.21       15.88      4.05 o 
  -9  -7   6        3.20        9.84      3.57 o 
  -8  -7   6       15.07       14.99      4.03 o 
  -7  -7   6       43.66       47.23      4.17 o 
  -6  -7   6        1.57        1.93      2.11 o 
  -5  -7   6        0.68        4.24      2.17 o 
  -4  -7   6       12.69       16.75      3.64 o 
  -3  -7   6       65.12       60.32      7.24 o 
  -2  -7   6      388.14      410.72     10.42 o 
  -1  -7   6       20.49       15.30      2.29 o 
   0  -7   6       10.55        8.49      2.14 o 
   1  -7   6      281.73      273.11     10.21 o 
   2  -7   6      114.21      133.00     11.09 o 
   3  -7   6       31.75       36.33      6.57 o 
   4  -7   6        9.74       19.14      5.64 o 
   5  -7   6        2.24       -3.68      3.68 o 
   6  -7   6        7.14        7.75      5.26 o 
 -10  -6   6       27.34       43.81      5.56 o 
  -9  -6   6       19.07       22.45      4.12 o 
  -8  -6   6       53.49       47.39      3.60 o 
  -7  -6   6       96.30       92.84      5.64 o 
  -6  -6   6       71.93       65.94      4.96 o 
  -5  -6   6        1.16        6.17      2.79 o 
  -4  -6   6        7.73        7.30      2.19 o 
  -3  -6   6      121.91      132.16      6.81 o 
  -2  -6   6      114.46      129.42      6.03 o 
  -1  -6   6       10.93       15.97      2.21 o 
   0  -6   6      213.49      227.38      7.16 o 
   1  -6   6       54.02       51.28      7.20 o 
   2  -6   6       97.78       96.66      9.42 o 
   3  -6   6       41.69       52.57      7.70 o 
   4  -6   6        2.08        3.78      3.82 o 
   5  -6   6        5.15       11.07      4.65 o 
   6  -6   6        9.69        8.82      4.42 o 
 -10  -5   6       11.02       13.65      3.55 o 
  -9  -5   6       21.37       16.99      3.68 o 
  -8  -5   6       28.30       26.82      3.14 o 
  -7  -5   6       43.46       48.57      3.76 o 
  -6  -5   6      128.96      133.24      5.39 o 
  -5  -5   6        9.33       16.03      2.80 o 
  -4  -5   6       66.64       59.68      4.65 o 
  -3  -5   6       53.89       37.60      4.89 o 
  -2  -5   6      182.22      164.35      6.52 o 
  -1  -5   6       99.58      107.82      4.82 o 
   0  -5   6       47.11       47.65      3.50 o 
   1  -5   6       88.39       95.50      6.18 o 
   2  -5   6        2.95        3.26      3.80 o 
   3  -5   6       87.53       92.03      9.41 o 
   4  -5   6       72.69       61.56      8.30 o 
   5  -5   6        2.22        0.13      4.46 o 
   6  -5   6        2.88        6.77      4.46 o 
   7  -5   6        4.20        4.38      4.30 o 
 -11  -4   6       13.09       17.25      3.86 o 
 -10  -4   6        5.24        9.23      3.38 o 
  -9  -4   6       38.01       51.65      3.85 o 
  -8  -4   6      108.03      111.52      5.30 o 
  -7  -4   6        2.07        3.14      2.96 o 
  -6  -4   6       25.95       23.90      2.81 o 
  -5  -4   6       22.67       26.71      3.25 o 
  -4  -4   6       12.53        9.24      2.43 o 
  -3  -4   6       80.20       82.05      5.54 o 
  -2  -4   6       10.86        7.41      1.21 o 
  -1  -4   6       35.84       44.01      3.92 o 
   0  -4   6      182.56      177.59      7.60 o 
   1  -4   6        5.01        5.76      2.33 o 
   2  -4   6      112.80      105.77      9.65 o 
   3  -4   6      138.07      128.74     10.73 o 
   4  -4   6       47.99       50.22      7.67 o 
   5  -4   6       14.15       27.51      6.29 o 
   6  -4   6        4.97        5.53      3.71 o 
   7  -4   6        4.41       12.84      5.79 o 
 -11  -3   6       22.58       30.40      4.66 o 
 -10  -3   6       49.84       56.73      5.74 o 
  -9  -3   6       78.34       86.80      4.81 o 
  -8  -3   6        1.58        2.29      2.14 o 
  -7  -3   6       86.10       82.75      4.57 o 
  -6  -3   6       41.00       49.00      3.05 o 
  -5  -3   6       81.96       89.24      3.75 o 
  -4  -3   6       53.86       59.59      2.94 o 
  -3  -3   6       56.25       56.49      2.82 o 
  -2  -3   6      129.39      141.75      9.17 o 
  -1  -3   6        4.50        3.15      2.65 o 
   0  -3   6      159.00      163.94      9.77 o 
   1  -3   6      106.61      100.61      8.72 o 
   2  -3   6       46.02       50.12      6.71 o 
   3  -3   6       20.14       31.78      6.71 o 
   4  -3   6        5.94        3.34      3.94 o 
   5  -3   6       50.89       56.04      8.26 o 
   6  -3   6        2.02        5.84      4.35 o 
   7  -3   6       25.27       26.64     13.02 o 
 -11  -2   6        3.21        5.79      2.95 o 
 -10  -2   6       46.28       52.58      5.44 o 
  -9  -2   6       42.11       36.60      3.30 o 
  -8  -2   6       29.64       27.88      3.24 o 
  -7  -2   6        3.07        1.00      1.73 o 
  -6  -2   6       20.10       25.84      4.35 o 
  -5  -2   6      212.91      224.13      5.65 o 
  -4  -2   6       18.73       20.38      3.14 o 
  -3  -2   6      141.75      128.04      7.03 o 
  -2  -2   6       70.20       86.17      5.12 o 
  -1  -2   6        1.64        3.04      1.65 o 
   0  -2   6       43.11       34.63      4.83 o 
   1  -2   6       30.00       29.90      3.55 o 
   2  -2   6        5.40        5.75      3.32 o 
   3  -2   6       85.23       88.39      9.17 o 
   4  -2   6       18.10       19.73      5.25 o 
   5  -2   6      128.54      120.83     11.33 o 
   6  -2   6       17.99       21.67      3.80 o 
   7  -2   6        7.79       16.38      3.68 o 
 -11  -1   6       12.20       10.79      3.11 o 
 -10  -1   6       16.50       10.89      6.01 o 
  -9  -1   6       22.11       18.71      2.60 o 
  -8  -1   6       79.26       70.96      4.21 o 
  -7  -1   6        2.17       -0.54      1.65 o 
  -6  -1   6      216.42      203.34      9.26 o 
  -5  -1   6       13.28       10.03      3.38 o 
  -4  -1   6       64.08       75.44      3.86 o 
  -3  -1   6      165.13      154.58      5.85 o 
  -2  -1   6      130.65      133.78      5.01 o 
  -1  -1   6        7.10        5.63      2.29 o 
   0  -1   6      118.37      127.17      6.32 o 
   1  -1   6      351.81      335.25     10.59 o 
   2  -1   6        9.83        5.12      3.99 o 
   3  -1   6       44.17       57.35      7.79 o 
   4  -1   6      149.47      144.26     11.71 o 
   5  -1   6       15.91       13.98      5.24 o 
   6  -1   6       17.67       17.41      3.18 o 
   7  -1   6       11.36       12.91      7.10 o 
 -11   0   6       28.99       29.90      4.21 o 
 -10   0   6       74.40       87.67      6.42 o 
  -9   0   6       40.18       42.61      4.60 o 
  -8   0   6       20.03       21.62      2.68 o 
  -7   0   6       11.70        9.04      2.51 o 
  -6   0   6        7.38        8.82      2.44 o 
  -5   0   6       53.59       43.68      3.93 o 
  -4   0   6      291.86      297.83     10.14 o 
  -3   0   6       78.12       79.00      7.02 o 
  -2   0   6       10.01       14.91      2.42 o 
  -1   0   6      359.61      401.94      6.19 o 
   0   0   6      291.81      296.78      7.74 o 
   1   0   6      301.85      338.75      8.58 o 
   2   0   6       87.33       93.02      5.97 o 
   3   0   6      259.82      288.46      7.74 o 
   4   0   6       22.57       17.20      2.47 o 
   5   0   6        9.90       20.20      5.36 o 
   6   0   6      134.20      140.23      7.52 o 
 -11   1   6       12.12       18.77      4.35 o 
 -10   1   6       16.45        9.57      3.49 o 
  -9   1   6       21.84       19.67      4.24 o 
  -8   1   6       79.63       80.99      7.53 o 
  -7   1   6        2.15        2.59      2.16 o 
  -6   1   6      219.34      211.10      8.07 o 
  -5   1   6       12.94        7.76      2.29 o 
  -4   1   6       63.76       63.73      6.33 o 
  -3   1   6      171.82      163.13      9.69 o 
  -2   1   6      130.85      145.83      9.24 o 
  -1   1   6        6.71        3.58      2.25 o 
   0   1   6      122.63      132.25      9.06 o 
   1   1   6      354.29      354.51      8.77 o 
   2   1   6        9.54        4.95      3.70 o 
   3   1   6       44.06       46.46      3.27 o 
   4   1   6      153.83      157.55      6.25 o 
   5   1   6       16.14        1.81      1.54 o 
   6   1   6       17.65       16.74      3.41 o 
 -10   2   6       46.13       53.85      6.17 o 
  -9   2   6       42.31       38.18      5.21 o 
  -8   2   6       29.80       32.44      4.76 o 
  -7   2   6        3.50        0.36      3.15 o 
  -6   2   6       19.84       24.15      3.19 o 
  -5   2   6      212.81      215.91     11.69 o 
  -4   2   6       19.51       20.96      2.77 o 
  -3   2   6      138.04      125.84      5.66 o 
  -2   2   6       70.81       88.63      7.71 o 
  -1   2   6        1.55        0.03      2.30 o 
   0   2   6       42.46       36.64      3.60 o 
   1   2   6       30.06       27.28      2.68 o 
   2   2   6        5.70        7.02      2.51 o 
   3   2   6       82.15      101.62      8.79 o 
   4   2   6       18.42       21.58      4.94 o 
   5   2   6      128.50      125.60     11.65 o 
  -5   3   6       81.33       85.72      8.46 o 
  -4   3   6       54.57       59.93      3.90 o 
  -3   3   6       55.99       62.36      4.11 o 
  -2   3   6      126.46      128.22      8.88 o 
  -1   3   6        3.96        6.67      2.99 o 
   0   3   6      161.48      165.92      7.11 o 
   1   3   6      105.46      104.57      5.97 o 
   2   3   6       47.06       42.87      4.16 o 
   3   3   6       19.83       24.08      3.45 o 
   4   3   6        5.12        5.52      2.22 o 
   5   3   6       50.53       49.23      7.56 o 
  -6   4   6       25.98       22.13      2.98 o 
  -5   4   6       21.93       21.32      3.01 o 
  -4   4   6       11.44        7.62      2.68 o 
  -3   4   6       79.94       84.63      4.73 o 
  -2   4   6       10.54        8.49      4.55 o 
  -1   4   6       35.80       45.13      5.67 o 
   0   4   6      177.97      173.78      7.27 o 
   1   4   6        4.62        2.98      1.96 o 
   2   4   6      111.66      106.47     11.23 o 
   3   4   6      138.52      143.09      7.27 o 
   4   4   6       48.35       50.80      4.68 o 
  -7   5   6       43.67       38.51      3.18 o 
  -6   5   6      129.27      130.93      5.75 o 
  -5   5   6        8.96       12.41      2.31 o 
  -4   5   6       65.70       60.31      4.55 o 
  -3   5   6       51.88       40.41      3.37 o 
  -2   5   6      179.54      170.06      6.74 o 
  -1   5   6       99.03      108.80      8.44 o 
   0   5   6       48.78       55.10      4.35 o 
   1   5   6       90.00       90.05      5.51 o 
   2   5   6        2.75        5.61      2.47 o 
   3   5   6       87.06       82.32      5.64 o 
   4   5   6       71.59       70.06      6.83 o 
  -8   6   6       53.58       44.89      2.30 o 
  -7   6   6       95.82       88.03      3.26 o 
  -6   6   6       72.41       65.78      3.25 o 
  -5   6   6        1.25       -0.67      1.27 o 
  -4   6   6        7.98        6.06      1.76 o 
  -3   6   6      119.95      129.40      6.93 o 
  -2   6   6      116.17      136.93      6.05 o 
  -1   6   6       11.70       14.51      3.53 o 
   0   6   6      213.60      237.42      9.49 o 
   1   6   6       53.80       54.96      4.52 o 
   2   6   6       98.45       89.55      5.71 o 
   3   6   6       40.84       52.57      6.10 o 
   4   6   6        2.25        2.72      3.38 o 
  -5   7   6        0.70        2.85      0.94 o 
  -4   7   6       12.93       16.05      2.36 o 
  -3   7   6       64.51       71.04      5.06 o 
  -2   7   6      383.06      394.68     13.00 o 
  -1   7   6       20.31       13.05      3.64 o 
   0   7   6       11.01        7.66      2.33 o 
   1   7   6      287.29      272.93     13.21 o 
   2   7   6      113.69      118.41      8.67 o 
   3   7   6       31.72       38.69      5.31 o 
   4   7   6       10.02       10.66      3.29 o 
   0   8   6       86.75      100.26      8.37 o 
   1   8   6        2.83        5.94      3.33 o 
   2   8   6       16.39       17.32      3.94 o 
   3   8   6      101.99      106.86      8.13 o 
   2   9   6       80.33       74.49      7.47 o 
   3   9   6       23.34       29.42      4.77 o 
  -3 -15   7        0.04       -3.37      3.95 o 
  -2 -15   7        3.12        5.78      4.61 o 
  -5 -14   7       29.06       36.59      7.18 o 
  -4 -14   7        0.02       -0.04      4.58 o 
  -3 -14   7       23.37       21.53      5.90 o 
  -2 -14   7       40.05       54.02      8.57 o 
  -1 -14   7        4.69        4.71      5.36 o 
   0 -14   7        0.85        3.33      2.54 o 
  -6 -13   7        0.12       10.31      5.67 o 
  -5 -13   7       16.31       16.15      6.64 o 
  -4 -13   7        8.68       15.66      5.91 o 
  -3 -13   7       56.83       68.82      9.31 o 
  -2 -13   7       55.17       70.93      9.49 o 
  -1 -13   7       26.26       21.95      7.94 o 
   0 -13   7        7.81        4.35      4.31 o 
   1 -13   7        4.02        4.56      2.82 o 
   2 -13   7        7.26        8.19      4.94 o 
  -7 -12   7        4.79        7.39      5.18 o 
  -6 -12   7       16.86       15.66      5.74 o 
  -5 -12   7        5.42        7.81      4.82 o 
  -4 -12   7        0.67        6.01      4.48 o 
  -3 -12   7       16.26       20.87      6.01 o 
  -2 -12   7       16.98       28.47      6.62 o 
  -1 -12   7        8.94        4.73      2.75 o 
   0 -12   7        9.92       10.92      3.21 o 
   1 -12   7        9.10        5.79      3.06 o 
   2 -12   7        2.55        6.58      4.55 o 
   3 -12   7        5.73       13.58      5.70 o 
  -8 -11   7       10.29       15.52      6.56 o 
  -7 -11   7       12.82       20.54      6.43 o 
  -6 -11   7       42.77       47.99      8.17 o 
  -5 -11   7       20.42       21.37      6.14 o 
  -4 -11   7        6.60       10.52      4.63 o 
  -3 -11   7        8.62        2.27      4.11 o 
  -2 -11   7        0.61        3.25      3.63 o 
  -1 -11   7        1.37        5.72      1.90 o 
   0 -11   7        4.32        6.00      3.34 o 
   1 -11   7       29.66       26.52      4.34 o 
   2 -11   7       10.51        7.34      4.40 o 
   3 -11   7        6.81       10.66      4.42 o 
  -8 -10   7       18.87       18.34      5.54 o 
  -7 -10   7        0.71        6.66      4.12 o 
  -6 -10   7       27.06       28.35      6.63 o 
  -5 -10   7       29.83       35.01      7.03 o 
  -4 -10   7        7.58        7.33      4.68 o 
  -3 -10   7       23.12       25.57      6.09 o 
  -2 -10   7       15.15       19.09      3.04 o 
  -1 -10   7        5.29        3.07      1.91 o 
   0 -10   7       27.48       21.61      3.83 o 
   1 -10   7       43.88       41.29      4.84 o 
   2 -10   7       10.85       10.50      4.66 o 
   3 -10   7        1.07        3.89      3.90 o 
   4 -10   7        4.00        7.98      4.82 o 
  -9  -9   7       19.94       14.34      5.42 o 
  -8  -9   7       12.27        8.98      4.83 o 
  -7  -9   7        1.73        1.52      3.66 o 
  -6  -9   7       16.33       18.54      5.89 o 
  -5  -9   7        1.23        5.77      4.25 o 
  -4  -9   7       33.89       25.40      6.58 o 
  -3  -9   7       91.32       85.47      9.26 o 
  -2  -9   7       77.88       80.79      5.30 o 
  -1  -9   7       13.10        8.07      2.26 o 
   0  -9   7       12.76       11.10      3.37 o 
   1  -9   7       23.45       21.15      5.45 o 
   2  -9   7        7.58       14.02      5.64 o 
   3  -9   7       10.84       15.53      5.74 o 
   4  -9   7        5.56        4.98      4.48 o 
  -9  -8   7        9.73       14.19      4.01 o 
  -8  -8   7        0.25        4.31      3.67 o 
  -7  -8   7       15.36       11.12      2.88 o 
  -6  -8   7       47.74       47.24      4.66 o 
  -5  -8   7       12.08       19.97      5.77 o 
  -4  -8   7       36.18       28.01      6.12 o 
  -3  -8   7       98.33      135.85     11.21 o 
  -2  -8   7       27.20       26.69      2.90 o 
  -1  -8   7       18.32       17.15      2.75 o 
   0  -8   7      143.52      140.25      8.11 o 
   1  -8   7        4.53        3.20      3.86 o 
   2  -8   7       34.35       35.02      6.75 o 
   3  -8   7        5.91        7.28      4.79 o 
   4  -8   7        0.80        2.89      3.81 o 
   5  -8   7        4.45       -3.33      4.00 o 
 -10  -7   7        5.76        6.55      5.52 o 
  -9  -7   7       31.43       44.51      6.23 o 
  -8  -7   7       55.27       61.48      5.99 o 
  -7  -7   7       13.31        7.73      2.24 o 
  -6  -7   7       22.28       17.77      3.30 o 
  -5  -7   7       26.54       26.04      5.62 o 
  -4  -7   7      169.98      187.86     12.69 o 
  -3  -7   7       99.83      130.99     10.93 o 
  -2  -7   7       11.94       18.18      2.58 o 
  -1  -7   7       24.45       23.73      2.26 o 
   0  -7   7       11.63       15.33      3.41 o 
   1  -7   7      140.89      121.21     11.04 o 
   2  -7   7        8.68        2.83      4.34 o 
   3  -7   7       20.87       28.67      6.26 o 
   4  -7   7        3.35        4.79      4.37 o 
   5  -7   7        4.28        4.20      3.62 o 
 -10  -6   7       11.83       15.22      4.06 o 
  -9  -6   7       17.96       15.05      3.65 o 
  -8  -6   7        6.32        8.48      2.48 o 
  -7  -6   7        4.23        8.81      2.07 o 
  -6  -6   7      126.56      134.44      5.85 o 
  -5  -6   7       27.86       31.54      3.01 o 
  -4  -6   7        2.09        4.42      5.10 o 
  -3  -6   7       11.83       11.59      2.42 o 
  -2  -6   7       29.60       34.67      2.06 o 
  -1  -6   7       12.31       16.44      2.55 o 
   0  -6   7      103.02       80.20      9.11 o 
   1  -6   7       23.37       18.13      5.04 o 
   2  -6   7        7.89       10.17      4.60 o 
   3  -6   7        1.78       10.30      5.10 o 
   4  -6   7        1.49        9.34      5.29 o 
   5  -6   7        1.46        4.69      4.76 o 
 -10  -5   7       12.49        5.51      5.07 o 
  -9  -5   7       10.24       12.13      4.25 o 
  -8  -5   7        3.59        3.42      1.82 o 
  -7  -5   7       41.67       36.73      3.33 o 
  -6  -5   7       11.99       12.32      2.42 o 
  -5  -5   7       32.86       37.89      2.83 o 
  -4  -5   7       20.48       28.26      2.33 o 
  -3  -5   7      156.68      124.73      9.94 o 
  -2  -5   7      218.62      248.59      7.54 o 
  -1  -5   7       36.25       36.20      3.39 o 
   0  -5   7        1.25        3.07      2.08 o 
   1  -5   7       37.78       47.25      7.10 o 
   2  -5   7       31.98       27.98      6.24 o 
   3  -5   7       37.51       32.13      6.51 o 
   4  -5   7       22.84       36.32      7.28 o 
   5  -5   7        6.90        5.11      4.02 o 
   6  -5   7       10.05       22.82      6.06 o 
 -10  -4   7        5.00        5.12      3.00 o 
  -9  -4   7       15.21       15.44      3.60 o 
  -8  -4   7       57.92       64.56      4.29 o 
  -7  -4   7       36.38       33.00      3.19 o 
  -6  -4   7        3.07        2.42      1.90 o 
  -5  -4   7       50.46       51.90      3.13 o 
  -4  -4   7       18.52       20.67      1.99 o 
  -3  -4   7      268.41      284.66      6.63 o 
  -2  -4   7      111.85      108.92      6.77 o 
  -1  -4   7      191.94      198.20      8.32 o 
   0  -4   7       13.16       16.28      3.68 o 
   1  -4   7       58.95       56.82      7.55 o 
   2  -4   7        0.46       -0.82      3.83 o 
   3  -4   7       33.21       46.64      7.34 o 
   4  -4   7       99.42      114.57     11.48 o 
   5  -4   7       13.92       11.43      5.37 o 
   6  -4   7       13.19       11.71      5.20 o 
 -10  -3   7       19.62       18.28      3.95 o 
  -9  -3   7        3.09        2.97      2.73 o 
  -8  -3   7       47.65       49.18      4.99 o 
  -7  -3   7       10.66       10.66      2.10 o 
  -6  -3   7       36.26       27.97      2.95 o 
  -5  -3   7       15.05       13.37      2.03 o 
  -4  -3   7       23.22       24.40      2.09 o 
  -3  -3   7       41.99       41.05      2.74 o 
  -2  -3   7       71.28       67.72      5.28 o 
  -1  -3   7       81.69       96.30      5.88 o 
   0  -3   7      105.40      103.56      6.36 o 
   1  -3   7        0.42        7.78      4.52 o 
   2  -3   7       28.94       33.31      6.00 o 
   3  -3   7       16.78       20.17      5.55 o 
   4  -3   7       18.49       26.28      6.62 o 
   5  -3   7       11.69       17.79      5.51 o 
   6  -3   7        8.86        7.75      4.98 o 
 -11  -2   7       13.22       25.30      4.43 o 
 -10  -2   7       17.08        7.49      6.44 o 
  -9  -2   7       19.85       18.34      3.49 o 
  -8  -2   7        5.39        8.90      3.10 o 
  -7  -2   7       87.40       96.33      6.43 o 
  -6  -2   7       31.94       29.97      2.98 o 
  -5  -2   7        1.64        3.31      2.01 o 
  -4  -2   7        6.62        9.16      1.90 o 
  -3  -2   7       98.39      108.08      4.12 o 
  -2  -2   7      132.52      154.40      5.15 o 
  -1  -2   7      150.75      148.58      7.62 o 
   0  -2   7      317.75      311.45     17.52 o 
   1  -2   7       40.34       48.56      7.27 o 
   2  -2   7       24.54       29.81      6.43 o 
   3  -2   7        7.45        8.28      5.01 o 
   4  -2   7       78.17       80.06      9.58 o 
   5  -2   7        3.61        5.91      2.57 o 
   6  -2   7       10.69        8.09      4.49 o 
 -11  -1   7        3.36        2.29      5.40 o 
 -10  -1   7        5.38        2.98      2.66 o 
  -9  -1   7        0.60        0.05      2.60 o 
  -8  -1   7       69.32       70.94      7.43 o 
  -7  -1   7       25.53       18.79      3.04 o 
  -6  -1   7       15.75       19.08      4.54 o 
  -5  -1   7       39.90       39.94      4.11 o 
  -4  -1   7      215.71      216.90      6.93 o 
  -3  -1   7       33.60       37.62      2.85 o 
  -2  -1   7      133.98      127.07      4.49 o 
  -1  -1   7       58.27       71.74      3.79 o 
   0  -1   7       88.84       93.70      9.04 o 
   1  -1   7       30.65       43.91      6.63 o 
   2  -1   7        5.26        2.81      3.76 o 
   3  -1   7       92.03       89.54      9.78 o 
   4  -1   7       32.88       31.02      3.48 o 
   5  -1   7       30.82       39.83      7.92 o 
   6  -1   7        0.05        2.03      3.59 o 
 -11   0   7       27.56       25.49      5.30 o 
 -10   0   7       22.81       24.69      5.25 o 
  -9   0   7        7.76       14.60      4.14 o 
  -8   0   7        2.99        3.53      3.66 o 
  -7   0   7        5.38        2.39      3.50 o 
  -6   0   7       43.92       45.51      6.22 o 
  -5   0   7       37.17       48.42      6.44 o 
  -4   0   7       10.83       13.25      4.69 o 
  -3   0   7      342.13      355.07     10.52 o 
  -2   0   7       40.26       27.02      3.47 o 
  -1   0   7        9.54       14.04      4.57 o 
   0   0   7       14.95        8.86      3.77 o 
   1   0   7       34.74       25.34      5.30 o 
   2   0   7       80.97       61.78      6.15 o 
   3   0   7       13.91       17.30      1.99 o 
   4   0   7       18.15       17.88      2.85 o 
   5   0   7       54.90       50.18      8.26 o 
   6   0   7       12.07       17.97      6.66 o 
 -11   1   7        3.32        3.32      3.13 o 
 -10   1   7        5.35        5.41      3.33 o 
  -9   1   7        0.59       -0.51      3.29 o 
  -8   1   7       68.61       68.61      7.48 o 
  -7   1   7       26.00       32.88      5.55 o 
  -6   1   7       15.38        7.27      3.50 o 
  -3   1   7       33.25       38.96      5.81 o 
  -2   1   7      135.12      129.46      6.66 o 
  -1   1   7       57.23       72.90      7.28 o 
   0   1   7       89.03       97.13      8.64 o 
   1   1   7       30.58       49.68      6.94 o 
   2   1   7        4.82        6.70      3.70 o 
   3   1   7       91.03       96.04     10.03 o 
   4   1   7       33.34       33.40      7.00 o 
   5   1   7       30.77       45.00      7.89 o 
   6   1   7        0.07       -4.80      4.80 o 
 -10   2   7       17.15       15.05      4.04 o 
  -9   2   7       19.88       18.62      4.66 o 
  -8   2   7        5.52        5.71      3.39 o 
  -2   2   7      131.81      149.12      9.62 o 
  -1   2   7      150.46      146.36      9.92 o 
   0   2   7      318.22      290.49     14.41 o 
   1   2   7       41.31       42.85      6.75 o 
   2   2   7       24.09       19.95      5.11 o 
   3   2   7        8.28        9.45      4.23 o 
   4   2   7       78.25       78.18      9.67 o 
   5   2   7        3.51        3.98      4.36 o 
   6   2   7       10.44       17.58      5.31 o 
  -6   3   7       36.33        0.17      1.43 o 
  -2   3   7       71.91       71.90      6.86 o 
  -1   3   7       80.47       97.11      8.26 o 
   0   3   7      106.12      107.86      9.15 o 
   1   3   7        0.50        7.93      4.24 o 
   2   3   7       29.32       31.41      5.66 o 
   3   3   7       17.41       24.60      5.34 o 
   4   3   7       18.09        7.12      4.13 o 
   5   3   7       11.75        7.61      4.76 o 
  -8   4   7       57.83       59.05      4.97 o 
  -7   4   7       36.92       31.78      3.78 o 
  -6   4   7        2.99        2.50      1.87 o 
  -5   4   7       50.57       53.85      5.00 o 
  -2   4   7      113.05      114.90      8.31 o 
  -1   4   7      192.19      188.52     10.99 o 
   0   4   7       13.03       11.16      4.03 o 
   1   4   7       58.45       64.14      7.80 o 
   2   4   7        0.43       -1.10      3.56 o 
   3   4   7       34.47       36.12      6.72 o 
   4   4   7       98.43       95.19     10.32 o 
  -8   5   7        3.64        6.14      1.89 o 
  -7   5   7       40.96       39.55      3.61 o 
  -6   5   7       11.75        8.03      2.36 o 
  -5   5   7       33.54       35.23      4.20 o 
  -4   5   7       21.68       31.63      4.09 o 
  -1   5   7       37.25       36.16      5.43 o 
   0   5   7        1.39        0.76      2.80 o 
   1   5   7       38.24       48.46      6.71 o 
   2   5   7       33.20       24.43      5.40 o 
   3   5   7       36.95       29.72      5.79 o 
  -7   6   7        4.06        5.74      1.43 o 
  -6   6   7      125.48      134.64      6.04 o 
  -5   6   7       27.45       33.71      3.66 o 
  -4   6   7        2.00        5.90      2.31 o 
  -1   6   7       12.27       17.02      3.91 o 
   0   6   7       99.78       76.25      7.72 o 
   1   6   7       22.75       19.64      4.79 o 
   2   6   7        7.82        4.32      3.53 o 
  -6   7   7       22.48       23.32      2.14 o 
  -5   7   7       26.98       26.46      2.89 o 
  -4   7   7      169.52      185.43      8.40 o 
  -3   7   7       99.62       -0.34      1.38 o 
  -1   7   7       23.63       19.78      4.13 o 
   0   7   7       11.62       15.79      4.11 o 
   1   7   7      139.00      122.78      9.99 o 
  -4   8   7       36.53       31.47      3.42 o 
  -3   8   7      100.56       14.20      3.29 o 
  -1   8   7       18.25       14.58      3.64 o 
  -5 -13   8        2.59        0.96      4.22 o 
  -4 -13   8        2.85        5.56      4.51 o 
  -3 -13   8        4.54        4.44      4.17 o 
  -2 -13   8        7.55        8.11      3.33 o 
  -1 -13   8        8.05       12.69      3.77 o 
  -6 -12   8        6.13       13.14      5.66 o 
  -5 -12   8        1.31        8.51      5.13 o 
  -4 -12   8        1.47        7.54      5.44 o 
  -3 -12   8        4.43        4.49      4.12 o 
  -2 -12   8        0.29        0.68      2.76 o 
  -1 -12   8        2.73        0.45      3.05 o 
   0 -12   8        4.26        8.92      3.32 o 
   1 -12   8        1.81        1.60      4.21 o 
  -7 -11   8       12.36        5.88      4.55 o 
  -6 -11   8       31.08       32.23      7.75 o 
  -5 -11   8        2.23        7.32      5.37 o 
  -4 -11   8        6.19       19.47      6.38 o 
  -3 -11   8       16.26       23.87      6.38 o 
  -2 -11   8        1.77        0.04      2.64 o 
  -1 -11   8        4.97        8.41      3.35 o 
   0 -11   8        2.39        3.30      2.59 o 
   1 -11   8       17.30       19.74      5.94 o 
   2 -11   8        0.91       -1.68      3.73 o 
  -8 -10   8       17.26       22.42      6.28 o 
  -7 -10   8        3.44        7.25      4.43 o 
  -6 -10   8        5.60        1.92      4.78 o 
  -5 -10   8        1.72        5.14      4.98 o 
  -4 -10   8        2.83       16.82      6.20 o 
  -3 -10   8        3.88        9.69      4.66 o 
  -2 -10   8       23.77       28.69      4.54 o 
  -1 -10   8       11.54       15.71      3.58 o 
   0 -10   8        4.80        1.80      2.49 o 
   1 -10   8       30.95       32.21      7.23 o 
   2 -10   8        7.18        6.33      4.56 o 
  -8  -9   8        2.92       12.48      5.67 o 
  -7  -9   8        6.15        4.25      4.00 o 
  -6  -9   8        6.47        9.10      4.79 o 
  -5  -9   8        8.20        4.80      3.81 o 
  -4  -9   8        5.17        5.82      4.37 o 
  -3  -9   8       40.11       45.92      7.50 o 
  -2  -9   8       14.96        5.71      2.34 o 
  -1  -9   8       10.44       11.69      3.39 o 
   0  -9   8       29.12       42.08      7.71 o 
   1  -9   8       26.04       43.25      7.89 o 
   2  -9   8        5.26       -0.06      3.93 o 
   3  -9   8        0.94        3.94      3.99 o 
  -9  -8   8        1.71        5.21      3.43 o 
  -8  -8   8       14.87       13.32      3.72 o 
  -7  -8   8        9.09       10.76      3.50 o 
  -6  -8   8       12.95       17.56      3.57 o 
  -5  -8   8       14.30       12.35      6.70 o 
  -4  -8   8       12.55        9.34      2.76 o 
  -3  -8   8       18.49       19.56      3.18 o 
  -2  -8   8       14.57       12.58      1.55 o 
  -1  -8   8        0.38       -1.92      2.92 o 
   0  -8   8        2.94        4.50      3.75 o 
   1  -8   8        7.20       10.67      5.13 o 
   2  -8   8        1.67        5.88      3.96 o 
   3  -8   8        2.92       -1.21      3.57 o 
  -9  -7   8        2.82        4.40      3.05 o 
  -8  -7   8       20.75       23.06      4.10 o 
  -7  -7   8        9.07        9.12      2.88 o 
  -6  -7   8        8.78       10.10      2.93 o 
  -5  -7   8       49.94       41.67      5.68 o 
  -4  -7   8       41.09       54.49      4.46 o 
  -3  -7   8       22.93       25.20      2.35 o 
  -2  -7   8        5.43        4.66      1.93 o 
  -1  -7   8       55.70       58.40      5.80 o 
   0  -7   8       49.36       59.91      8.56 o 
   1  -7   8        6.90        5.74      3.99 o 
   2  -7   8       16.75       33.32      7.46 o 
   3  -7   8        2.50        6.39      4.57 o 
   4  -7   8        9.52        6.19      4.84 o 
  -9  -6   8       16.08        8.74      3.31 o 
  -8  -6   8       30.10       28.61      5.89 o 
  -7  -6   8        6.90        8.34      2.80 o 
  -6  -6   8       18.12       23.08      3.61 o 
  -5  -6   8        4.64        6.21      2.58 o 
  -4  -6   8       83.47       82.87      4.89 o 
  -3  -6   8       50.22       45.76      2.86 o 
  -2  -6   8       79.02       83.67      4.98 o 
  -1  -6   8       16.91       23.29      5.74 o 
   0  -6   8       52.61       59.40      8.39 o 
   1  -6   8       13.53       11.76      4.98 o 
   2  -6   8       25.09       16.59      5.75 o 
   3  -6   8       12.11        4.85      4.04 o 
   4  -6   8        8.55       13.54      6.10 o 
 -10  -5   8       28.22       16.56      7.82 o 
  -9  -5   8        1.65        1.91      2.95 o 
  -8  -5   8        8.71        2.06      2.66 o 
  -7  -5   8       18.42       31.37      4.23 o 
  -6  -5   8       17.95       26.88      3.78 o 
  -5  -5   8       46.04       48.12      8.32 o 
  -4  -5   8       38.88       32.81      2.89 o 
  -3  -5   8      172.18      182.95      9.32 o 
  -2  -5   8       26.04       11.37      3.19 o 
  -1  -5   8       45.24       30.58      5.83 o 
   0  -5   8       14.91       16.45      5.01 o 
   1  -5   8       21.66       24.85      5.88 o 
   2  -5   8       25.74       29.16      6.58 o 
   3  -5   8       16.14       24.82      6.38 o 
   4  -5   8        7.66        4.37      4.02 o 
 -10  -4   8        5.76        5.53      3.09 o 
  -9  -4   8       17.34       12.30      5.87 o 
  -8  -4   8       14.72       12.41      5.26 o 
  -7  -4   8       14.35       13.20      3.10 o 
  -6  -4   8       12.80        8.57      2.43 o 
  -5  -4   8       24.72       20.93      2.49 o 
  -4  -4   8       55.60       58.54      4.13 o 
  -3  -4   8        6.46        1.47      1.89 o 
  -2  -4   8       19.41       21.41      5.17 o 
  -1  -4   8       62.62       62.91      8.27 o 
   0  -4   8       70.51       71.51      8.89 o 
   1  -4   8        8.49       10.19      4.66 o 
   2  -4   8       14.14        9.47      4.46 o 
   3  -4   8       55.07       59.15      8.96 o 
   4  -4   8       10.98        7.57      5.34 o 
   5  -4   8        8.72       11.62      5.08 o 
 -10  -3   8       15.39       18.85      3.66 o 
  -9  -3   8        7.89        4.81      2.65 o 
  -8  -3   8       23.10       26.95      4.18 o 
  -7  -3   8       60.85       65.56      5.74 o 
  -6  -3   8       16.12       13.28      3.10 o 
  -5  -3   8        5.12        7.25      2.63 o 
  -4  -3   8       67.52       59.20      3.97 o 
  -3  -3   8       14.47       20.50      2.61 o 
  -2  -3   8       96.59       93.09     10.91 o 
  -1  -3   8       57.02       51.50      7.31 o 
   0  -3   8      112.91      142.16     11.87 o 
   1  -3   8        2.78       17.12      5.74 o 
   2  -3   8       16.95       14.61      4.42 o 
   3  -3   8       49.40       49.83      8.25 o 
   4  -3   8        8.50       11.93      4.85 o 
   5  -3   8        3.87        3.94      4.06 o 
 -10  -2   8        3.57        6.31      2.79 o 
  -9  -2   8        2.07        1.90      2.51 o 
  -8  -2   8       89.18       93.62      8.26 o 
  -7  -2   8        6.15        5.03      3.22 o 
  -6  -2   8       64.99       61.84      7.93 o 
  -5  -2   8        0.30        1.74      2.24 o 
  -4  -2   8       79.28       77.40      4.34 o 
  -3  -2   8       72.64       62.05      4.39 o 
  -2  -2   8      128.59      150.61      6.05 o 
  -1  -2   8       78.84       70.02      3.96 o 
   0  -2   8        5.66        1.21      3.71 o 
   1  -2   8       62.11       60.27      7.89 o 
   2  -2   8       46.61       53.51      8.23 o 
   3  -2   8       20.97        7.72      4.28 o 
   4  -2   8        1.82        4.63      4.99 o 
   5  -2   8       20.30       34.10      7.54 o 
 -10  -1   8        2.15        0.16      3.53 o 
  -9  -1   8        0.32        2.06      3.60 o 
  -8  -1   8        7.16        9.71      4.44 o 
  -7  -1   8       20.50       15.44      4.89 o 
  -6  -1   8        8.90        5.73      4.23 o 
  -5  -1   8       24.87       16.35      3.22 o 
  -4  -1   8      171.45      189.94     11.89 o 
  -3  -1   8       31.85       33.08      5.63 o 
  -2  -1   8       29.07       34.78      3.92 o 
  -1  -1   8       33.09       33.29      2.44 o 
   0  -1   8       45.61       38.46      2.15 o 
   1  -1   8        4.35        0.79      4.10 o 
   2  -1   8        3.24        1.12      0.92 o 
   3  -1   8       39.59       24.39      6.02 o 
   4  -1   8        4.98        4.79      3.96 o 
   5  -1   8        0.47        3.60      3.96 o 
 -10   0   8       22.04       26.23      5.71 o 
  -9   0   8        0.36        0.50      3.55 o 
  -8   0   8       49.19       44.45      6.91 o 
  -7   0   8        0.10       -1.47      3.35 o 
  -6   0   8      121.45      119.28      6.87 o 
  -5   0   8        3.73        6.93      3.15 o 
  -4   0   8        0.30       -0.11      2.73 o 
  -3   0   8       35.62       33.80      5.47 o 
  -2   0   8      118.70      118.57      9.69 o 
  -1   0   8      128.91      161.92     11.85 o 
   0   0   8        1.26        3.66      3.65 o 
   1   0   8       15.43       26.91      6.15 o 
   2   0   8       47.16       48.08      7.66 o 
   3   0   8       11.05       15.36      5.61 o 
   4   0   8       22.88       37.04      7.71 o 
   5   0   8       35.05       41.67      7.84 o 
 -10   1   8        2.10        3.44      3.22 o 
  -9   1   8        0.33       -1.89      3.54 o 
  -8   1   8        7.21       15.47      4.98 o 
  -6   1   8        8.75       11.52      3.65 o 
  -5   1   8       24.88       16.28      4.18 o 
  -4   1   8      168.80      168.49     10.75 o 
  -3   1   8       31.18       30.86      5.36 o 
  -2   1   8       29.19       28.67      5.64 o 
  -1   1   8       34.22       44.71      7.10 o 
   0   1   8       45.33       40.96      6.56 o 
   1   1   8        4.42       -0.38      3.21 o 
   2   1   8        3.09       -1.37      3.51 o 
   3   1   8       38.69       45.77      7.83 o 
   4   1   8        5.05        4.97      3.33 o 
   5   1   8        0.48       -3.50      4.44 o 
  -7   2   8        6.11        9.80      3.05 o 
  -6   2   8       64.64       62.54      6.44 o 
  -5   2   8        0.24       -1.65      2.60 o 
  -4   2   8       79.42       76.39      7.17 o 
  -3   2   8       71.19       64.96      7.04 o 
  -2   2   8      128.63      146.46     10.45 o 
  -1   2   8       76.93       67.43      7.69 o 
   0   2   8        5.39        7.36      4.37 o 
   1   2   8       60.92       59.85      7.82 o 
   2   2   8       46.68       44.41      7.21 o 
   3   2   8       20.98       17.10      5.58 o 
   4   2   8        1.77        4.80      4.70 o 
   5   2   8       20.42       21.05      6.41 o 
  -5   3   8        5.14        6.55      2.90 o 
  -4   3   8       67.06       63.49      6.73 o 
  -3   3   8       14.80       16.97      4.31 o 
  -2   3   8       96.25       87.24      8.11 o 
  -1   3   8       58.90       56.68      6.88 o 
   0   3   8      112.53      125.31     10.42 o 
   1   3   8        2.67        1.83      3.37 o 
   2   3   8       16.49       15.33      4.85 o 
   3   3   8       49.70       56.50      8.45 o 
   4   3   8        8.57       13.68      5.17 o 
   5   3   8        3.92        2.62      3.88 o 
  -4   4   8       55.07       54.67      5.85 o 
  -3   4   8        6.15        1.43      2.69 o 
  -2   4   8       19.48       21.19      4.43 o 
  -1   4   8       63.03       64.96      7.37 o 
   0   4   8       71.02       70.30      8.13 o 
   1   4   8        8.90       22.03      5.30 o 
   2   4   8       13.62       11.23      5.15 o 
   3   4   8       54.85       50.45      8.17 o 
   4   4   8       11.06        8.47      4.86 o 
  -7   5   8       18.80       31.82      3.81 o 
  -6   5   8       17.81       -1.05      1.33 o 
  -3   5   8      170.90      193.29     10.93 o 
  -2   5   8       25.84       17.71      4.16 o 
  -1   5   8       45.32       56.07      7.22 o 
   0   5   8       15.70       18.34      4.36 o 
   1   5   8       21.59       33.57      6.24 o 
   2   5   8       25.31       23.99      5.40 o 
   3   5   8       15.90       20.02      6.35 o 
   4   5   8        7.69       -1.04      4.55 o 
  -7   6   8        6.92        8.40      2.11 o 
  -6   6   8       18.40       20.09      3.09 o 
  -5   6   8        4.55        0.59      1.39 o 
  -3   6   8       49.79       52.05      5.83 o 
  -2   6   8       79.24       82.48      7.65 o 
  -1   6   8       16.97       24.77      4.98 o 
   0   6   8       53.40       65.85      7.86 o 
   1   6   8       13.14       11.01      4.82 o 
   2   6   8       25.08       24.53      5.99 o 
   3   6   8       12.02       12.80      5.17 o 
  -6   7   8        8.88        5.86      2.00 o 
  -5   7   8       49.88       35.63      4.11 o 
  -3   7   8       22.35       21.40      3.85 o 
  -2   7   8        5.37        4.47      2.92 o 
  -1   7   8       56.87       50.13      6.36 o 
   0   7   8       50.31       58.22      7.26 o 
   1   7   8        6.83       -0.62      3.70 o 
  -5   8   8       14.17       17.22      2.80 o 
  -2   8   8       14.38       14.64      3.86 o 
  -1   8   8        0.31        3.66      3.20 o 
   0   8   8        3.06        5.03      3.22 o 
  -3 -12   9       11.45       17.93      5.58 o 
  -5 -11   9        0.15        5.69      5.65 o 
  -4 -11   9        6.31        6.87      4.92 o 
  -3 -11   9       11.29        4.90      3.22 o 
  -2 -11   9        9.51        5.54      3.13 o 
  -1 -11   9        0.89        0.85      3.07 o 
  -6 -10   9        2.67       -3.56      5.26 o 
  -5 -10   9        9.45       18.96      6.44 o 
  -4 -10   9        3.07        2.01      4.20 o 
  -3 -10   9        8.92       11.02      4.63 o 
  -2 -10   9        4.43        2.95      2.78 o 
  -1 -10   9       18.51       16.66      4.04 o 
   0 -10   9       16.80       14.38      5.75 o 
   1 -10   9       19.53       25.26      7.16 o 
  -7  -9   9        1.29        7.58      3.19 o 
  -6  -9   9        3.37        8.43      3.00 o 
  -5  -9   9       25.52       32.48      4.24 o 
  -4  -9   9        0.77        7.02      4.71 o 
  -3  -9   9        2.47       10.14      3.73 o 
  -2  -9   9        2.35        3.57      3.24 o 
  -1  -9   9        7.56        3.94      4.04 o 
   0  -9   9        4.84        6.98      4.35 o 
   1  -9   9        1.96        1.06      4.34 o 
  -8  -8   9        2.66        4.45      2.84 o 
  -7  -8   9       10.28       13.32      3.35 o 
  -6  -8   9        4.93        5.78      2.69 o 
  -5  -8   9        3.61        3.75      2.54 o 
  -4  -8   9        9.47       13.21      3.90 o 
  -3  -8   9        5.20        4.64      3.16 o 
  -2  -8   9        2.14       -0.76      2.78 o 
  -1  -8   9        1.68        1.09      4.08 o 
   0  -8   9        2.36        1.81      3.77 o 
   1  -8   9        0.38        1.51      4.25 o 
   2  -8   9        0.65        0.02      3.51 o 
  -8  -7   9       11.77       11.26      3.45 o 
  -7  -7   9        3.29       -0.85      2.72 o 
  -6  -7   9        4.97        6.20      2.66 o 
  -5  -7   9       32.32       27.51      3.38 o 
  -4  -7   9       26.88       17.78      2.26 o 
  -3  -7   9       10.31        5.60      5.37 o 
  -2  -7   9        3.63       19.91      6.30 o 
  -1  -7   9        2.38        5.66      4.13 o 
   0  -7   9        5.30        7.53      5.06 o 
   1  -7   9        1.68       -1.76      4.33 o 
   2  -7   9        3.88       10.34      5.66 o 
  -9  -6   9        6.50        4.48      3.43 o 
  -8  -6   9        6.50        3.38      2.70 o 
  -7  -6   9        8.55        3.75      2.30 o 
  -6  -6   9        3.97        3.61      2.57 o 
  -5  -6   9       23.11       21.44      3.02 o 
  -4  -6   9       10.76       16.50      4.92 o 
  -3  -6   9        7.98        4.77      2.76 o 
  -2  -6   9       15.16       11.58      5.11 o 
  -1  -6   9       16.15       16.71      5.74 o 
   0  -6   9       20.11       19.24      5.68 o 
   1  -6   9        0.43        1.97      4.65 o 
   2  -6   9        2.38        3.03      4.92 o 
   3  -6   9        7.83        1.43      3.85 o 
  -9  -5   9        2.32        6.47      2.80 o 
  -8  -5   9       36.02       21.13      3.87 o 
  -7  -5   9       14.97        7.20      5.52 o 
  -6  -5   9        1.43        0.90      2.34 o 
  -5  -5   9        3.00        8.02      4.48 o 
  -4  -5   9       22.60       19.11      2.93 o 
  -3  -5   9       59.99       56.54      4.10 o 
  -2  -5   9        5.80        5.58      3.76 o 
  -1  -5   9        7.04       16.11      5.45 o 
   0  -5   9       26.58       22.20      6.09 o 
   1  -5   9       18.58       18.20      6.01 o 
   2  -5   9        1.59        2.74      4.10 o 
   3  -5   9        8.19       12.31      5.90 o 
  -9  -4   9        9.18        3.30      6.16 o 
  -8  -4   9       17.51       12.47      4.43 o 
  -7  -4   9        7.77        5.06      3.30 o 
  -6  -4   9       10.50       15.31      4.94 o 
  -5  -4   9        0.33        2.35      2.78 o 
  -4  -4   9       49.51       59.84      4.34 o 
  -3  -4   9       20.69       23.05      3.09 o 
  -2  -4   9       14.59        9.09      2.49 o 
  -1  -4   9       27.82       21.58      6.00 o 
   0  -4   9       28.25       21.77      6.06 o 
   1  -4   9        7.32        7.63      4.26 o 
   2  -4   9        4.17        4.90      3.86 o 
   3  -4   9       22.61       30.68      7.55 o 
  -9  -3   9        8.44        9.18      4.42 o 
  -8  -3   9        5.06        8.18      4.98 o 
  -7  -3   9        7.36       10.17      5.43 o 
  -6  -3   9        8.00       21.35      6.05 o 
  -5  -3   9        5.46       11.82      2.51 o 
  -4  -3   9      107.19      133.69      6.92 o 
  -3  -3   9       11.33       12.48      2.38 o 
  -2  -3   9        7.30       13.29      2.41 o 
  -1  -3   9       12.86       10.30      3.38 o 
   0  -3   9       14.72       22.10      5.86 o 
   1  -3   9        7.44       11.85      5.03 o 
   2  -3   9       10.56       11.71      6.29 o 
   3  -3   9       12.43        5.53      4.83 o 
  -9  -2   9        0.50        3.07      4.77 o 
  -8  -2   9       62.18       73.06      9.16 o 
  -7  -2   9       36.19       41.30      6.95 o 
  -6  -2   9        1.18        0.58      2.57 o 
  -5  -2   9       67.76       73.14      6.08 o 
  -4  -2   9      219.63      200.88     13.54 o 
  -3  -2   9      100.80      104.42      5.56 o 
  -2  -2   9        0.09        1.17      1.71 o 
  -1  -2   9       15.30       16.88      2.53 o 
   0  -2   9        0.59       -0.69      3.88 o 
   1  -2   9       35.23       27.91      6.55 o 
   2  -2   9        7.70       10.89      5.34 o 
   3  -2   9       22.08       29.18      7.49 o 
   4  -2   9        3.28       -2.70      4.12 o 
  -9  -1   9        3.35        0.97      3.58 o 
  -8  -1   9       23.84       29.58      6.47 o 
  -7  -1   9       10.26        4.68      3.44 o 
  -6  -1   9       24.66       24.04      4.97 o 
  -5  -1   9      111.19      129.81     10.55 o 
  -4  -1   9       23.33       17.73      4.69 o 
  -3  -1   9       37.95       55.05      7.66 o 
  -2  -1   9        8.70        9.10      4.47 o 
  -1  -1   9       15.77        7.98      4.06 o 
   0  -1   9        4.54        3.93      4.06 o 
   1  -1   9       21.16       22.73      5.83 o 
   2  -1   9        4.48        4.04      4.20 o 
   3  -1   9        3.33        8.87      5.43 o 
   4  -1   9        5.25        4.32      3.82 o 
 -10   0   9       11.33       17.44      5.35 o 
  -9   0   9        0.47       -4.77      4.77 o 
  -8   0   9       49.11       49.90      7.65 o 
  -7   0   9       26.28       31.43      5.41 o 
  -6   0   9        6.92        7.58      3.31 o 
  -5   0   9       20.45       25.91      5.55 o 
  -4   0   9       42.12       39.90      6.42 o 
  -3   0   9       79.13      107.26      9.77 o 
  -2   0   9      104.58      121.09     10.72 o 
  -1   0   9      167.91      160.50     12.51 o 
   0   0   9       62.69       45.58      7.05 o 
   1   0   9        7.79        5.23      3.99 o 
   2   0   9        0.53        3.70      4.34 o 
   3   0   9       13.68       12.95      5.81 o 
   4   0   9        5.61       -5.93      5.93 o 
  -8   1   9       23.97       31.18      5.25 o 
  -7   1   9       10.16        5.90      3.36 o 
  -6   1   9       24.99       32.42      5.65 o 
  -5   1   9      111.29      121.03      9.79 o 
  -4   1   9       23.34       23.15      4.94 o 
  -3   1   9       37.26       45.68      6.57 o 
  -2   1   9        8.97       19.48      5.29 o 
  -1   1   9       15.66       19.53      5.14 o 
   0   1   9        4.81        6.05      3.94 o 
   1   1   9       20.88       32.34      6.98 o 
   2   1   9        4.56       10.71      4.41 o 
   3   1   9        3.39        3.97      5.43 o 
   4   1   9        5.10        3.04      4.55 o 
  -9   2   9        0.51        0.12      2.88 o 
  -8   2   9       62.54       62.27      6.66 o 
  -7   2   9       35.92       57.66      6.62 o 
  -6   2   9        1.17        6.14      3.20 o 
  -5   2   9       67.70       75.89      7.65 o 
  -4   2   9      221.15      226.83     12.95 o 
  -3   2   9      100.62       92.46      9.14 o 
  -2   2   9        0.11       -2.47      2.98 o 
  -1   2   9       16.08       29.11      6.05 o 
   0   2   9        0.56        2.82      3.58 o 
   1   2   9       35.24       33.77      6.91 o 
   2   2   9        8.17        4.52      3.78 o 
   3   2   9       21.91       17.64      5.96 o 
   4   2   9        3.28       -1.32      4.02 o 
  -8   3   9        5.04        7.04      2.73 o 
  -7   3   9        7.26        4.62      2.64 o 
  -6   3   9        8.22       18.40      4.08 o 
  -5   3   9        5.45        6.25      3.03 o 
  -4   3   9      107.75      125.10      9.72 o 
  -3   3   9       11.61       13.94      4.32 o 
  -2   3   9        7.20       11.32      4.66 o 
  -1   3   9       13.00       19.83      5.33 o 
   0   3   9       14.78       11.39      4.53 o 
   1   3   9        7.65       12.72      4.43 o 
   2   3   9       10.53        9.51      5.25 o 
   3   3   9       12.71       20.64      6.23 o 
  -7   4   9        7.86        9.23      3.14 o 
  -6   4   9       10.56       11.33      3.25 o 
  -5   4   9        0.30        8.53      3.51 o 
  -4   4   9       49.75       64.36      6.97 o 
  -3   4   9       20.63       32.07      5.54 o 
  -2   4   9       14.41        9.80      3.94 o 
  -1   4   9       27.00       24.20      5.60 o 
   0   4   9       28.40       27.42      6.11 o 
   1   4   9        7.40       10.60      4.73 o 
   2   4   9        4.43        0.86      3.41 o 
   3   4   9       22.39       24.33      6.84 o 
  -5   5   9        3.09        7.48      3.38 o 
  -4   5   9       22.39       24.81      5.02 o 
  -3   5   9       60.76       65.65      7.26 o 
  -2   5   9        5.80        9.71      3.82 o 
  -1   5   9        6.91       10.94      4.02 o 
   0   5   9       26.11       21.34      5.50 o 
   1   5   9       19.04       17.32      5.04 o 
   2   5   9        1.65       -2.89      3.95 o 
   3   5   9        8.21       14.59      6.01 o 
  -5   6   9       23.39       18.94      3.77 o 
  -4   6   9       10.77       17.80      3.99 o 
  -3   6   9        8.02        2.46      3.18 o 
  -2   6   9       14.96       15.31      4.35 o 
  -1   6   9       15.67        6.27      3.45 o 
   0   6   9       20.37       20.21      5.08 o 
   1   6   9        0.43       -2.73      3.92 o 
   2   6   9        2.38       -2.17      3.99 o 
   3   6   9        7.66       12.39      5.45 o 
  -4   7   9       26.90       20.73      4.09 o 
  -3   7   9       10.56        8.54      3.24 o 
  -2   7   9        3.66        8.72      3.68 o 
  -1   7   9        2.43       -0.87      2.84 o 
   0   7   9        5.07        8.10      3.79 o 
   1   7   9        1.80        4.78      3.50 o 
   2   7   9        3.80        2.42      3.84 o 
  -4   8   9        9.56       15.55      3.57 o 
  -3   8   9        5.23        1.16      2.40 o 
  -2   8   9        2.18        4.56      3.71 o 
  -1   8   9        1.55        1.42      2.85 o 
   0   8   9        2.32        0.61      2.92 o 
  -5  -9  10        7.42        5.81      3.37 o 
  -4  -9  10        2.14        1.32      3.10 o 
  -3  -9  10        3.00        5.64      3.38 o 
  -2  -9  10        8.61       10.11      5.43 o 
  -1  -9  10        7.22        7.34      4.45 o 
  -6  -8  10        6.15        8.09      4.73 o 
  -5  -8  10        8.06        7.62      3.51 o 
  -4  -8  10        3.63        3.02      3.60 o 
  -3  -8  10       10.29       12.28      3.76 o 
  -2  -8  10        3.42        1.37      3.55 o 
  -1  -8  10        2.45       -1.81      3.89 o 
   0  -8  10        1.27        4.15      5.84 o 
  -7  -7  10       14.63       15.14      6.20 o 
  -6  -7  10        0.59        4.83      4.83 o 
  -5  -7  10        2.29        6.89      3.49 o 
  -4  -7  10        7.41        7.63      4.11 o 
  -3  -7  10       10.81        9.33      3.62 o 
  -2  -7  10        2.24        6.94      4.67 o 
  -1  -7  10        3.18        4.98      5.22 o 
   0  -7  10        4.51        4.22      4.07 o 
  -7  -6  10       10.28       23.55      6.76 o 
  -6  -6  10        0.34       -1.52      3.62 o 
  -5  -6  10        1.08        1.99      3.22 o 
  -4  -6  10        0.45        1.66      2.90 o 
  -3  -6  10        6.12        9.56      4.43 o 
  -2  -6  10        0.71        1.40      4.51 o 
  -1  -6  10        7.82        5.89      4.83 o 
   0  -6  10        7.31       13.39      5.90 o 
   1  -6  10        0.69        2.30      4.47 o 
  -8  -5  10       27.13       29.04      7.08 o 
  -7  -5  10       10.26        4.65      4.59 o 
  -6  -5  10        2.08        2.31      3.09 o 
  -5  -5  10        2.47        4.95      2.95 o 
  -4  -5  10       10.01        9.42      4.24 o 
  -3  -5  10       11.66        7.47      4.79 o 
  -2  -5  10        3.33        0.45      3.96 o 
  -1  -5  10        4.72       12.65      5.80 o 
   0  -5  10       11.56       18.17      6.34 o 
   1  -5  10        2.65        5.17      4.59 o 
  -8  -4  10        8.75        6.14      3.95 o 
  -7  -4  10        0.22        1.29      4.17 o 
  -6  -4  10        0.57        4.30      4.60 o 
  -5  -4  10       15.06       16.24      3.92 o 
  -4  -4  10        4.29        6.57      3.83 o 
  -3  -4  10       23.02       27.75      6.51 o 
  -2  -4  10        2.14        4.45      5.08 o 
  -1  -4  10       17.91       17.12      5.31 o 
   0  -4  10       19.71       18.47      5.62 o 
   1  -4  10        9.32       10.96      5.17 o 
   2  -4  10        8.38        6.58      4.37 o 
  -8  -3  10        8.17        6.40      4.65 o 
  -7  -3  10        1.26        4.59      2.97 o 
  -6  -3  10        6.42        4.24      2.72 o 
  -5  -3  10       22.19       19.62      5.80 o 
  -4  -3  10        5.13        6.99      4.19 o 
  -3  -3  10       19.05       19.20      5.88 o 
  -2  -3  10       42.32       45.49      7.83 o 
  -1  -3  10        1.61        1.55      4.29 o 
   0  -3  10        3.39        6.59      3.79 o 
   1  -3  10        5.58       -2.37      4.06 o 
   2  -3  10       15.60        0.96      4.95 o 
  -8  -2  10       29.76       25.38      6.06 o 
  -7  -2  10       36.60       36.88      4.91 o 
  -6  -2  10        8.70        9.44      4.34 o 
  -5  -2  10        5.95        3.00      3.78 o 
  -4  -2  10       72.37       65.79      8.82 o 
  -3  -2  10        3.01        9.47      4.26 o 
  -2  -2  10       21.63       17.44      6.15 o 
  -1  -2  10        2.69       -3.69      4.91 o 
   0  -2  10       12.44        2.24      4.27 o 
   1  -2  10       11.15        9.03      4.63 o 
   2  -2  10       14.04        3.38      4.51 o 
  -9  -1  10        6.05       -1.34      4.31 o 
  -8  -1  10        4.34        2.96      3.25 o 
  -7  -1  10        5.47       12.06      4.52 o 
  -6  -1  10        3.20        1.27      3.02 o 
  -5  -1  10       43.20       59.66      7.86 o 
  -4  -1  10       34.16       35.28      6.47 o 
  -3  -1  10       21.26       19.90      5.24 o 
  -2  -1  10        1.79        1.33      4.07 o 
  -1  -1  10       30.88       46.44      7.77 o 
   0  -1  10        0.10       -3.51      4.45 o 
   1  -1  10        4.63        1.55      4.09 o 
   2  -1  10        3.81        2.66      5.12 o 
  -9   0  10       14.23       13.59      4.49 o 
  -8   0  10        1.93        0.97      2.80 o 
  -7   0  10       19.66       28.67      5.68 o 
  -6   0  10        3.49        7.87      3.73 o 
  -5   0  10        4.01       -3.09      3.89 o 
  -4   0  10        0.96        1.93      3.15 o 
  -3   0  10       88.34      105.55     10.42 o 
  -2   0  10       31.87       35.33      6.73 o 
  -1   0  10       31.56       55.73      8.36 o 
   0   0  10       18.34       11.52      5.01 o 
   1   0  10       37.98       44.45      7.90 o 
   2   0  10        0.36        2.33      4.13 o 
  -9   1  10        6.11        1.50      3.06 o 
  -8   1  10        4.33        5.80      3.78 o 
  -7   1  10        5.43       15.75      4.50 o 
  -6   1  10        3.19        7.20      3.74 o 
  -5   1  10       43.56       44.37      7.15 o 
  -4   1  10       34.39       44.17      6.88 o 
  -3   1  10       21.40       25.95      5.76 o 
  -2   1  10        1.63        2.54      3.89 o 
  -1   1  10       31.26       33.38      6.83 o 
   0   1  10        0.11        4.82      4.45 o 
   1   1  10        4.78        2.81      4.35 o 
   2   1  10        3.88        3.58      4.57 o 
  -8   2  10       29.73       30.50      5.16 o 
  -7   2  10       36.75       32.86      5.44 o 
  -6   2  10        8.53       14.85      4.44 o 
  -5   2  10        5.95       10.03      3.87 o 
  -4   2  10       71.81       67.69      8.04 o 
  -3   2  10        3.08        3.06      3.52 o 
  -2   2  10       21.73       19.04      4.72 o 
  -1   2  10        2.58       -1.76      3.21 o 
   0   2  10       12.43        7.42      4.00 o 
   1   2  10       11.06        2.70      3.91 o 
   2   2  10       13.90       10.14      5.11 o 
  -7   3  10        1.25        2.63      3.03 o 
  -6   3  10        6.39        5.98      3.43 o 
  -5   3  10       21.83       15.87      4.22 o 
  -4   3  10        5.16        3.38      3.31 o 
  -3   3  10       19.09       18.52      4.99 o 
  -2   3  10       42.12       43.30      6.97 o 
  -1   3  10        1.62        2.61      4.14 o 
   0   3  10        3.40        2.56      4.10 o 
   1   3  10        5.46        7.36      4.34 o 
   2   3  10       15.41       23.40      6.53 o 
  -7   4  10        0.20        3.63      3.28 o 
  -6   4  10        0.53        2.44      2.53 o 
  -5   4  10       15.09       11.54      3.77 o 
  -4   4  10        4.18        5.19      3.41 o 
  -3   4  10       23.32       24.99      5.29 o 
  -2   4  10        2.08        1.73      3.63 o 
  -1   4  10       18.04       25.04      5.95 o 
   0   4  10       19.32       18.56      5.52 o 
   1   4  10        9.45       16.14      5.64 o 
   2   4  10        8.37       11.56      5.68 o 
  -6   5  10        2.05        2.76      2.44 o 
  -5   5  10        2.42        4.01      3.41 o 
  -4   5  10        9.92        5.62      3.39 o 
  -3   5  10       11.60       11.70      4.39 o 
  -2   5  10        3.52        5.55      3.46 o 
  -1   5  10        4.71        5.04      3.97 o 
   0   5  10       11.57       10.79      5.18 o 
   1   5  10        2.55        1.48      4.22 o 
  -5   6  10        1.08        1.60      2.41 o 
  -4   6  10        0.43       -1.97      2.85 o 
  -3   6  10        6.18       10.22      4.10 o 
  -2   6  10        0.69       -0.33      3.06 o 
  -1   6  10        7.97        8.44      4.25 o 
   0   6  10        7.14        4.70      4.15 o 
   1   6  10        0.73        5.99      4.41 o 
  -4   7  10        7.34        1.08      2.22 o 
  -3   7  10       10.82        8.65      3.73 o 
  -2   7  10        2.19        4.87      3.13 o 
  -1   7  10        3.26        1.06      3.15 o 
   0   7  10        4.54        7.79      4.15 o 
  -4   8  10        3.70        0.79      2.59 o 
  -3   8  10       10.18       12.75      4.16 o 
  -2   8  10        3.48        5.62      3.34 o 
  -1   8  10        2.53        7.40      4.17 o 
   0   8  10        1.26       -3.27      4.01 o 
  -3   9  10        3.01        4.96      2.93 o 
  -5  -6  11        2.06        4.93      4.61 o 
  -4  -6  11        0.59       -4.96      4.96 o 
  -3  -6  11        0.70        0.02      4.39 o 
  -6  -5  11        1.94        1.44      3.44 o 
  -5  -5  11        4.09        4.55      4.05 o 
  -4  -5  11        5.33        7.35      4.27 o 
  -3  -5  11        2.06        4.66      4.59 o 
  -2  -5  11        3.27        3.43      4.63 o 
  -6  -4  11        1.54       -2.04      3.69 o 
  -5  -4  11       13.48       19.03      6.33 o 
  -4  -4  11       26.02       23.45      6.66 o 
  -3  -4  11       13.78       19.81      5.82 o 
  -2  -4  11        1.43        3.81      4.19 o 
  -1  -4  11        6.57        6.50      5.23 o 
  -7  -3  11        2.67        3.33      3.59 o 
  -6  -3  11        0.85        0.72      3.67 o 
  -5  -3  11        1.38        3.33      3.94 o 
  -4  -3  11        6.41        8.73      4.83 o 
  -3  -3  11        4.36        5.15      4.35 o 
  -2  -3  11       11.32       20.22      6.78 o 
  -1  -3  11       16.89       17.96      5.94 o 
  -7  -2  11        1.96        7.68      4.65 o 
  -6  -2  11        5.35        5.73      3.42 o 
  -5  -2  11       28.97       29.19      6.49 o 
  -4  -2  11        2.79       -3.52      3.52 o 
  -3  -2  11       10.85       13.32      5.43 o 
  -2  -2  11       16.68       34.32      7.85 o 
  -1  -2  11        0.63        6.42      4.16 o 
   0  -2  11        2.24        4.82      4.84 o 
  -7  -1  11        4.15        6.06      3.84 o 
  -6  -1  11        9.00       12.08      4.86 o 
  -5  -1  11       42.21       40.63      7.31 o 
  -4  -1  11       15.39       10.37      4.85 o 
  -3  -1  11        4.28       11.91      5.75 o 
  -2  -1  11        7.00       11.88      4.74 o 
  -1  -1  11       10.70        8.86      4.66 o 
   0  -1  11        5.85        5.81      4.37 o 
  -7   0  11        2.35        1.21      3.76 o 
  -6   0  11        9.95        7.62      4.03 o 
  -5   0  11        9.10       16.69      5.40 o 
  -4   0  11       26.34       18.66      5.34 o 
  -3   0  11       17.57       19.73      6.10 o 
  -2   0  11        4.79       11.30      4.79 o 
  -1   0  11        2.64        5.16      4.42 o 
   0   0  11       17.93       16.28      5.80 o 
  -7   1  11        4.14        8.42      3.80 o 
  -6   1  11        8.98        7.15      4.13 o 
  -5   1  11       42.30       40.27      6.76 o 
  -4   1  11       15.19       23.50      5.82 o 
  -3   1  11        4.22        1.70      3.51 o 
  -2   1  11        7.07       10.44      4.98 o 
  -1   1  11       10.49       17.59      6.30 o 
   0   1  11        5.90       14.40      5.95 o 
  -7   2  11        1.95        4.89      3.47 o 
  -6   2  11        5.44        5.96      3.37 o 
  -5   2  11       29.03       44.09      7.06 o 
  -4   2  11        2.77        3.59      3.61 o 
  -3   2  11       10.94       10.56      4.67 o 
  -2   2  11       16.66       17.85      5.56 o 
  -1   2  11        0.63        6.26      4.32 o 
   0   2  11        2.25        1.04      3.83 o 
  -7   3  11        2.70        3.16      2.98 o 
  -6   3  11        0.86        3.70      3.13 o 
  -5   3  11        1.36        8.56      4.09 o 
  -4   3  11        6.41        0.26      3.83 o 
  -3   3  11        4.46        0.69      3.35 o 
  -2   3  11       11.36        6.37      3.60 o 
  -1   3  11       16.84       11.71      5.10 o 
  -6   4  11        1.58        3.38      3.46 o 
  -5   4  11       13.47       23.23      5.46 o 
  -4   4  11       26.04       26.86      5.54 o 
  -3   4  11       13.61       10.81      4.35 o 
  -2   4  11        1.50        0.74      3.61 o 
  -1   4  11        6.56       16.86      5.32 o 
  -5   5  11        4.15       10.33      3.84 o 
  -4   5  11        5.38       -0.13      2.95 o 
  -3   5  11        2.04       -3.69      4.02 o 
  -2   5  11        3.31        2.72      3.62 o 
  -4   6  11        0.58        2.30      2.82 o 
  -3   6  11        0.72        1.11      3.01 o 
                                                 
