# Supplementary material for: (1S,3aS,4S,7aS)-Ethyl 1-benzyl-2-(4-meth­oxy­benz­yl)-6,7-dimethyl-3-oxo-2,3,3a,4,5,7a-hexa­hydro-1H-isoindole-4-carboxyl­ate dichloro­methane monosolvate
Source: Acta Crystallogr Sect E Struct Rep Online. 2013 Jan 31;69(Pt 2):o316. doi: 10.1107/S1600536813002560 (PMC3569834; doi:10.1107/S1600536813002560)
Supplement: Supplementary file 3 [file e-69-0o316-Isup3.cml]

<?xml version="1.0" encoding="UTF-8"?>
<cml convention="cmlDict:cmllite" xmlns="http://www.xml-cml.org/schema" xmlns:cmlDict="http://www.xml-cml.org/dictionary/cml/" xmlns:nameDict="http://www.xml-cml.org/dictionary/cml/name/">
  <molecule id="m1">
    <name dictRef="nameDict:unknown">(1S,3aS,4S,7aS)-Ethyl 1-benzyl-2-(4-methoxybenzyl)-6,7-dimethyl-3-oxo-2,3,3a,4,5,7a-hexahydro-1H-isoindole-4-carboxylate dichloromethane </name>
    <atomArray>
      <atom id="a1" elementType="C">
        <label value="1" dictRef="cmlDict:locant"/>
      </atom>
      <atom id="a2" elementType="C">
        <label value="2" dictRef="cmlDict:locant"/>
      </atom>
      <atom id="a39" elementType="H"/>
      <atom id="a40" elementType="H"/>
      <atom id="a41" elementType="H"/>
      <atom id="a42" elementType="H"/>
      <atom id="a43" elementType="H"/>
      <atom id="a3" elementType="C">
        <label value="alpha" dictRef="cmlDict:locant"/>
      </atom>
      <atom id="a4" elementType="C" hydrogenCount="0">
        <label value="1" dictRef="cmlDict:locant"/>
      </atom>
      <atom id="a5" elementType="C">
        <label value="2" dictRef="cmlDict:locant"/>
      </atom>
      <atom id="a6" elementType="C">
        <label value="3" dictRef="cmlDict:locant"/>
      </atom>
      <atom id="a7" elementType="C">
        <label value="4" dictRef="cmlDict:locant"/>
      </atom>
      <atom id="a8" elementType="C">
        <label value="5" dictRef="cmlDict:locant"/>
      </atom>
      <atom id="a9" elementType="C">
        <label value="6" dictRef="cmlDict:locant"/>
      </atom>
      <atom id="a44" elementType="H"/>
      <atom id="a45" elementType="H"/>
      <atom id="a46" elementType="H"/>
      <atom id="a47" elementType="H"/>
      <atom id="a48" elementType="H"/>
      <atom id="a49" elementType="H"/>
      <atom id="a50" elementType="H"/>
      <atom id="a10" elementType="C">
        <label value="1" dictRef="cmlDict:locant"/>
        <label value="C" dictRef="cmlDict:locant"/>
      </atom>
      <atom id="a30" elementType="O" hydrogenCount="0">
        <label value="O" dictRef="cmlDict:locant"/>
      </atom>
      <atom id="a51" elementType="H"/>
      <atom id="a52" elementType="H"/>
      <atom id="a53" elementType="H"/>
      <atom id="a11" elementType="C">
        <label value="alpha" dictRef="cmlDict:locant"/>
      </atom>
      <atom id="a12" elementType="C" hydrogenCount="0">
        <label value="1" dictRef="cmlDict:locant"/>
      </atom>
      <atom id="a13" elementType="C">
        <label value="2" dictRef="cmlDict:locant"/>
      </atom>
      <atom id="a14" elementType="C">
        <label value="3" dictRef="cmlDict:locant"/>
      </atom>
      <atom id="a15" elementType="C" hydrogenCount="0">
        <label value="4" dictRef="cmlDict:locant"/>
      </atom>
      <atom id="a16" elementType="C">
        <label value="5" dictRef="cmlDict:locant"/>
      </atom>
      <atom id="a17" elementType="C">
        <label value="6" dictRef="cmlDict:locant"/>
      </atom>
      <atom id="a54" elementType="H"/>
      <atom id="a55" elementType="H"/>
      <atom id="a56" elementType="H"/>
      <atom id="a57" elementType="H"/>
      <atom id="a58" elementType="H"/>
      <atom id="a59" elementType="H"/>
      <atom id="a18" elementType="C">
        <label value="1" dictRef="cmlDict:locant"/>
        <label value="C" dictRef="cmlDict:locant"/>
      </atom>
      <atom id="a60" elementType="H"/>
      <atom id="a61" elementType="H"/>
      <atom id="a62" elementType="H"/>
      <atom id="a19" elementType="O" hydrogenCount="0">
        <label value="O" dictRef="cmlDict:locant"/>
      </atom>
      <atom id="a20" elementType="C">
        <atomParity atomRefs4="a21 a63 a3 a28">1</atomParity>
        <label value="1" dictRef="cmlDict:locant"/>
      </atom>
      <atom id="a21" elementType="N" hydrogenCount="0">
        <label value="2" dictRef="cmlDict:locant"/>
        <label value="N" dictRef="cmlDict:locant"/>
      </atom>
      <atom id="a22" elementType="C" hydrogenCount="0">
        <label value="3" dictRef="cmlDict:locant"/>
      </atom>
      <atom id="a23" elementType="C">
        <atomParity atomRefs4="a22 a64 a28 a24">1</atomParity>
        <label value="3a" dictRef="cmlDict:locant"/>
      </atom>
      <atom id="a24" elementType="C">
        <atomParity atomRefs4="a32 a65 a25 a23">1</atomParity>
        <label value="4" dictRef="cmlDict:locant"/>
      </atom>
      <atom id="a25" elementType="C">
        <label value="5" dictRef="cmlDict:locant"/>
      </atom>
      <atom id="a26" elementType="C" hydrogenCount="0">
        <label value="6" dictRef="cmlDict:locant"/>
      </atom>
      <atom id="a27" elementType="C" hydrogenCount="0">
        <label value="7" dictRef="cmlDict:locant"/>
      </atom>
      <atom id="a28" elementType="C">
        <atomParity atomRefs4="a20 a68 a23 a27">1</atomParity>
        <label value="7a" dictRef="cmlDict:locant"/>
      </atom>
      <atom id="a32" elementType="C" hydrogenCount="0">
        <label value="C" dictRef="cmlDict:locant"/>
      </atom>
      <atom id="a33" elementType="O" hydrogenCount="0">
        <label value="O'" dictRef="cmlDict:locant"/>
      </atom>
      <atom id="a34" elementType="O" hydrogenCount="0">
        <label value="O" dictRef="cmlDict:locant"/>
      </atom>
      <atom id="a63" elementType="H"/>
      <atom id="a64" elementType="H"/>
      <atom id="a65" elementType="H"/>
      <atom id="a66" elementType="H"/>
      <atom id="a67" elementType="H"/>
      <atom id="a68" elementType="H"/>
      <atom id="a35" elementType="Cl" hydrogenCount="0">
        <label value="Cl" dictRef="cmlDict:locant"/>
      </atom>
      <atom id="a36" elementType="C">
        <label value="1" dictRef="cmlDict:locant"/>
        <label value="C" dictRef="cmlDict:locant"/>
      </atom>
      <atom id="a69" elementType="H"/>
      <atom id="a70" elementType="H"/>
      <atom id="a37" elementType="C">
        <label value="1'" dictRef="cmlDict:locant"/>
        <label value="C'" dictRef="cmlDict:locant"/>
      </atom>
      <atom id="a71" elementType="H"/>
      <atom id="a72" elementType="H"/>
      <atom id="a73" elementType="H"/>
      <atom id="a38" elementType="Cl" hydrogenCount="0">
        <label value="Cl'" dictRef="cmlDict:locant"/>
      </atom>
    </atomArray>
    <bondArray>
      <bond id="a1_a2" atomRefs2="a1 a2" order="S"/>
      <bond id="a1_a39" atomRefs2="a1 a39" order="S"/>
      <bond id="a1_a40" atomRefs2="a1 a40" order="S"/>
      <bond id="a2_a41" atomRefs2="a2 a41" order="S"/>
      <bond id="a2_a42" atomRefs2="a2 a42" order="S"/>
      <bond id="a2_a43" atomRefs2="a2 a43" order="S"/>
      <bond id="a3_a4" atomRefs2="a3 a4" order="S"/>
      <bond id="a4_a5" atomRefs2="a4 a5" order="D"/>
      <bond id="a5_a6" atomRefs2="a5 a6" order="S"/>
      <bond id="a6_a7" atomRefs2="a6 a7" order="D"/>
      <bond id="a7_a8" atomRefs2="a7 a8" order="S"/>
      <bond id="a8_a9" atomRefs2="a8 a9" order="D"/>
      <bond id="a4_a9" atomRefs2="a4 a9" order="S"/>
      <bond id="a3_a44" atomRefs2="a3 a44" order="S"/>
      <bond id="a3_a45" atomRefs2="a3 a45" order="S"/>
      <bond id="a5_a46" atomRefs2="a5 a46" order="S"/>
      <bond id="a6_a47" atomRefs2="a6 a47" order="S"/>
      <bond id="a7_a48" atomRefs2="a7 a48" order="S"/>
      <bond id="a8_a49" atomRefs2="a8 a49" order="S"/>
      <bond id="a9_a50" atomRefs2="a9 a50" order="S"/>
      <bond id="a10_a30" atomRefs2="a10 a30" order="S"/>
      <bond id="a10_a51" atomRefs2="a10 a51" order="S"/>
      <bond id="a10_a52" atomRefs2="a10 a52" order="S"/>
      <bond id="a10_a53" atomRefs2="a10 a53" order="S"/>
      <bond id="a11_a12" atomRefs2="a11 a12" order="S"/>
      <bond id="a12_a13" atomRefs2="a12 a13" order="D"/>
      <bond id="a13_a14" atomRefs2="a13 a14" order="S"/>
      <bond id="a14_a15" atomRefs2="a14 a15" order="D"/>
      <bond id="a15_a16" atomRefs2="a15 a16" order="S"/>
      <bond id="a16_a17" atomRefs2="a16 a17" order="D"/>
      <bond id="a12_a17" atomRefs2="a12 a17" order="S"/>
      <bond id="a11_a54" atomRefs2="a11 a54" order="S"/>
      <bond id="a11_a55" atomRefs2="a11 a55" order="S"/>
      <bond id="a13_a56" atomRefs2="a13 a56" order="S"/>
      <bond id="a14_a57" atomRefs2="a14 a57" order="S"/>
      <bond id="a16_a58" atomRefs2="a16 a58" order="S"/>
      <bond id="a17_a59" atomRefs2="a17 a59" order="S"/>
      <bond id="a30_a15" atomRefs2="a30 a15" order="S"/>
      <bond id="a18_a60" atomRefs2="a18 a60" order="S"/>
      <bond id="a18_a61" atomRefs2="a18 a61" order="S"/>
      <bond id="a18_a62" atomRefs2="a18 a62" order="S"/>
      <bond id="a20_a21" atomRefs2="a20 a21" order="S"/>
      <bond id="a21_a22" atomRefs2="a21 a22" order="S"/>
      <bond id="a22_a23" atomRefs2="a22 a23" order="S"/>
      <bond id="a23_a24" atomRefs2="a23 a24" order="S"/>
      <bond id="a24_a25" atomRefs2="a24 a25" order="S"/>
      <bond id="a25_a26" atomRefs2="a25 a26" order="S"/>
      <bond id="a26_a27" atomRefs2="a26 a27" order="D"/>
      <bond id="a27_a28" atomRefs2="a27 a28" order="S"/>
      <bond id="a28_a23" atomRefs2="a28 a23" order="S"/>
      <bond id="a28_a20" atomRefs2="a28 a20" order="S"/>
      <bond id="a32_a33" atomRefs2="a32 a33" order="D"/>
      <bond id="a32_a34" atomRefs2="a32 a34" order="S"/>
      <bond id="a24_a32" atomRefs2="a24 a32" order="S"/>
      <bond id="a20_a63" atomRefs2="a20 a63" order="S"/>
      <bond id="a23_a64" atomRefs2="a23 a64" order="S"/>
      <bond id="a24_a65" atomRefs2="a24 a65" order="S"/>
      <bond id="a25_a66" atomRefs2="a25 a66" order="S"/>
      <bond id="a25_a67" atomRefs2="a25 a67" order="S"/>
      <bond id="a28_a68" atomRefs2="a28 a68" order="S"/>
      <bond id="a19_a22" atomRefs2="a19 a22" order="D"/>
      <bond id="a18_a26" atomRefs2="a18 a26" order="S"/>
      <bond id="a11_a21" atomRefs2="a11 a21" order="S"/>
      <bond id="a3_a20" atomRefs2="a3 a20" order="S"/>
      <bond id="a34_a1" atomRefs2="a34 a1" order="S"/>
      <bond id="a36_a69" atomRefs2="a36 a69" order="S"/>
      <bond id="a36_a70" atomRefs2="a36 a70" order="S"/>
      <bond id="a35_a36" atomRefs2="a35 a36" order="S"/>
      <bond id="a37_a71" atomRefs2="a37 a71" order="S"/>
      <bond id="a37_a72" atomRefs2="a37 a72" order="S"/>
      <bond id="a37_a73" atomRefs2="a37 a73" order="S"/>
      <bond id="a37_a27" atomRefs2="a37 a27" order="S"/>
      <bond id="a38_a36" atomRefs2="a38 a36" order="S"/>
    </bondArray>
  </molecule>
</cml>
